# Supplementary material for: In situ synthesis, crystal structures, topology and photoluminescent properties of poly[di-μ-aqua-di­aqua­[μ3-4-(1H-tetra­zol-1-id-5-yl)benzoato-κ4 O:O,O′:O′′]barium(II)] and poly[μ-aqua-di­aqua­[μ3-4-(1H-tetra­zol-1-id-5-yl)benzoato-κ4 O:O,O′:O′]strontium(II)]
Source: Acta Crystallogr E Crystallogr Commun. 2020 May 19;76(Pt 6):877–83. doi: 10.1107/S2056989020006386 (PMC7273978; doi:10.1107/S2056989020006386)
Supplement: Supplementary file 1 [file e-76-00877-sup1.cif]

##############################################################################
#                                                                            #
# This CIF contains the data in a paper accepted for publication in          #
# Acta Crystallographica Section E. It conforms to the requirements of       #
# Notes for Authors for Acta Crystallographica Section E, and has been       #
# peer reviewed under the auspices of the IUCr Commission on Journals.       #
#                                                                            #
# Full details of the Crystallographic Information File format               #
# are given in the paper "The Crystallographic Information File (CIF):       #
# a New Standard Archive File for Crystallography" by S. R. Hall, F. H.      #
# Allen and I. D. Brown [Acta Cryst. (1991), A47, 655-685].                  #
#                                                                            #
# The current version of the core CIF dictionary is obtainable from          #
# ftp://ftp.iucr.org/pub/cif_core.dic.                                       #
#                                                                            #
# Software is freely available for graphical display of the structure(s)     #
# in this CIF. For information consult the CIF software page                 #
# http://www.iucr.org/resources/cif/software.                                #
#                                                                            #
# This file may be used for bona fide research purposes within the           #
# scientific community so long as proper attribution is given to the journal # 
# article from which it was obtained.                                        #
#                                                                            #
##############################################################################
data_TTZBENZ_AE
_audit_creation_method     'WinGX routine CIF_UPDATE'
_journal_date_recd_electronic     2020-04-16
_journal_date_accepted     2020-05-12
_journal_name_full     'Acta Crystallographica, Section E'
_journal_year     2020
_journal_volume     76
_journal_issue      6
_journal_page_first     877
_journal_page_last     883
_journal_paper_category     GM
_journal_paper_doi     10.1107/S2056989020006386
_journal_coeditor_code     TX2021
_publ_contact_author_name     'Bensegueni, M. A. '
_publ_contact_author_address
;
Unit\'e de Recherche de Chimie de l'Environnement et Mol\'eculaire Structurale
Universit\'e de Constantine-1, 25000, Constantine.
Algeria
;
_publ_contact_author_email     'bensegueni.abdellatif@gmail.com'
_publ_contact_author_phone     '00 (213) 670 37 30 60'
_publ_section_title
;\
<i>In situ</i> synthesis, crystal structures, topology and photoluminescent
properties of
poly[tetra-\m-aqua-diaqua[\m~3~-4-(1<i>H</i>-tetrazol-1-id-5-yl)benzoato-\
\k^4^<i>O</i>:<i>O</i>,<i>O</i>':<i>O</i>'']barium(II)] and
poly[di-\m-aqua-diaqua[\m~3~-4-(1<i>H</i>-tetrazol-1-id-5-yl)benzoato-\
\k^4^<i>O</i>:<i>O</i>,<i>O</i>':<i>O</i>']strontium(II)]
;
_publ_section_title_footnote     .
loop_
    _publ_author_name
    _publ_author_footnote
    _publ_author_address
    'Bensegueni, Mohamed Abdellatif' .
;
Environmental, Molecular and Structural Chemistry Research Unit,
University of Constantine-1, 25000, Constantine,
Algeria
;
    'Cherouana, Aouatef' .
;
Environmental, Molecular and Structural Chemistry Research Unit,
University of Constantine-1, 25000, Constantine,
Algeria
;
    'Merazig, Hocine' .
;
Environmental, Molecular and Structural Chemistry Research Unit,
University of Constantine-1, 25000, Constantine,
Algeria
;
_publ_section_synopsis
;
The crystal structures of two alkaline-earth-based coordination compounds
containing bifunctional tetrazolecarboxylate ligands reveal a one-dimensional
chain structure with the carboxylate-tetrazole anionic ligand. The structures
of both compounds are dominated by hydrogen bonds involving water coordination
ligands, with an underlying 3.6 - <i>c</i> network.
;
data_I
_database_code_depnum_ccdc_archive     ?
_chemical_name_systematic
;\
Poly[tetra-\m-aqua-diaqua[\m~3~-5-(4-carboxylatophenyl)-1<i>H</i>-\
1,2,3,4-tetrazol-1-ido-\k^4^<i>O</i>:<i>O</i>,<i>O</i>':<i>O</i>']\
barium(II)]
;
_chemical_name_common
;\
Poly[tetra-\m-aqua-diaqua[\m~3~-4-(1<i>H</i>-tetrazol-1-id-5-yl)benzoato-\
\k^4^<i>O</i>:<i>O</i>,<i>O</i>':<i>O</i>']barium(II)]
;
_chemical_formula_moiety     'C8 H12 Ba N4 O6'
_chemical_formula_sum     'C8 H12 Ba N4 O6'
_chemical_formula_iupac     '[Ba (C8 H4 N4 O2) (H2 O)4]'
_chemical_formula_weight     397.55
_symmetry_cell_setting     orthorhombic
_symmetry_space_group_name_H-M     'I m m a'
_symmetry_space_group_name_Hall     '-I 2b 2'
loop_
    _symmetry_equiv_pos_as_xyz
    'x, y, z'
    '-x, -y+1/2, z'
    '-x, y+1/2, -z'
    'x, -y, -z'
    'x+1/2, y+1/2, z+1/2'
    '-x+1/2, -y+1, z+1/2'
    '-x+1/2, y+1, -z+1/2'
    'x+1/2, -y+1/2, -z+1/2'
    '-x, -y, -z'
    'x, y-1/2, -z'
    'x, -y-1/2, z'
    '-x, y, z'
    '-x+1/2, -y+1/2, -z+1/2'
    'x+1/2, y, -z+1/2'
    'x+1/2, -y, z+1/2'
    '-x+1/2, y+1/2, z+1/2'
_cell_length_a     7.50120(10)
_cell_length_b     7.14440(10)
_cell_length_c     24.7457(5)
_cell_angle_alpha     90.00
_cell_angle_beta     90.00
_cell_angle_gamma     90.00
_cell_volume     1326.16(4)
_cell_formula_units_Z     4
_cell_measurement_reflns_used     9092
_cell_measurement_theta_min     4.27
_cell_measurement_theta_max     50.98
_cell_measurement_temperature     298(2)
_exptl_crystal_description     block
_exptl_crystal_colour     colorless
_exptl_crystal_size_max     0.6
_exptl_crystal_size_mid     0.5
_exptl_crystal_size_min     0.22
_exptl_crystal_density_diffrn     1.991
_exptl_crystal_density_meas     ?
_exptl_crystal_density_method     ?
_exptl_crystal_F_000     768
_exptl_absorpt_coefficient_mu     3.023
_exptl_absorpt_correction_type     multi-scan
_exptl_absorpt_process_details
;
(SADABS; Bruker, 2011)
;
_exptl_absorpt_correction_T_min     0.6700
_exptl_absorpt_correction_T_max     0.7468
_diffrn_ambient_temperature     298
_diffrn_source     ?
_diffrn_radiation_type     MoK\a
_diffrn_radiation_wavelength     0.71073
_diffrn_measurement_device_type     'Bruker APEXII CCD'
_diffrn_measurement_method     '\f and \w scans'
_diffrn_detector_area_resol_mean     ?
_diffrn_reflns_number     5216
_diffrn_reflns_av_R_equivalents     0.0324
_diffrn_reflns_av_unetI/netI     0.0227
_diffrn_reflns_theta_min     4.943
_diffrn_reflns_theta_max     28.278
_diffrn_reflns_theta_full     25.242
_diffrn_measured_fraction_theta_max     0.984
_diffrn_measured_fraction_theta_full     0.984
_diffrn_reflns_limit_h_min     -10
_diffrn_reflns_limit_h_max     7
_diffrn_reflns_limit_k_min     -9
_diffrn_reflns_limit_k_max     7
_diffrn_reflns_limit_l_min     -30
_diffrn_reflns_limit_l_max     32
_diffrn_standards_number     0
_refine_special_details     ?
_reflns_number_total     952
_reflns_number_gt     920
_reflns_threshold_expression     'I > 2\s(I)'
_refine_ls_structure_factor_coef     Fsqd
_refine_ls_matrix_type     full
_refine_ls_R_factor_all     0.0158
_refine_ls_R_factor_gt     0.0155
_refine_ls_wR_factor_gt     0.0383
_refine_ls_wR_factor_ref     0.0385
_refine_ls_goodness_of_fit_ref     1.065
_refine_ls_restrained_S_all     1.065
_refine_ls_number_reflns     937
_refine_ls_number_parameters     70
_refine_ls_number_restraints     0
_refine_ls_hydrogen_treatment     mixed
_refine_ls_weighting_scheme     calc
_refine_ls_weighting_details
              'w=1/[\s^2^(Fo^2^)+(0.0155P)^2^+1.5691P] where P=(Fo^2^+2Fc^2^)/3'
_atom_sites_solution_hydrogens     mixed
_atom_sites_solution_primary     direct
_atom_sites_solution_secondary     difmap
_refine_ls_shift/su_max     0.002
_refine_ls_shift/su_mean     0.000
_refine_diff_density_max     0.909
_refine_diff_density_min     -0.314
_refine_ls_extinction_method     none
_refine_ls_extinction_coef     .
_computing_data_collection
;
APEX2 (Bruker, 2011)
;
_computing_cell_refinement
;
SAINT (Bruker, 2011)
;
_computing_data_reduction
;
SAINT  (Bruker, 2011)
;
_computing_structure_solution
;
SHELXT (Sheldrick, 2015a)
;
_computing_structure_refinement
;
SHELXL (Sheldrick, 2015b)
;
_computing_molecular_graphics
;
<i>OLEX2</i> (Dolomanov <i>et al.</i>,  2009)
;
_computing_publication_material
;
<i>OLEX2</i> (Dolomanov <i>et al.</i>,  2009)
;
loop_
    _atom_site_type_symbol
    _atom_site_label
    _atom_site_fract_x
    _atom_site_fract_y
    _atom_site_fract_z
    _atom_site_U_iso_or_equiv
    _atom_site_adp_type
    _atom_site_calc_flag
    _atom_site_refinement_flags
    _atom_site_occupancy
    _atom_site_symmetry_multiplicity
    _atom_site_disorder_assembly
    _atom_site_disorder_group
    Ba Ba1 0.5000 0.7500 0.462655(6) 0.02050(7) Uani d S 1 4 . .
    O O2 0.7739(2) 0.5000 0.5000 0.0309(3) Uani d S 1 2 . .
    O O1 0.5000 0.4029(2) 0.42376(7) 0.0385(4) Uani d S 1 2 . .
    O O3 0.2356(3) 0.7500 0.38160(10) 0.0458(5) Uani d S 1 2 . .
    N N2 0.5000 0.1584(3) 0.08485(7) 0.0312(4) Uani d S 1 2 . .
    C C1 0.5000 0.2500 0.39934(11) 0.0197(5) Uani d S 1 4 . .
    N N1 0.5000 0.0959(3) 0.13588(7) 0.0313(4) Uani d S 1 2 . .
    C C2 0.5000 0.2500 0.33851(11) 0.0221(5) Uani d S 1 4 . .
    C C3 0.5000 0.0832(3) 0.31016(9) 0.0343(5) Uani d S 1 2 . .
    H H3A 0.5000 -0.0298 0.3288 0.041 Uiso calc SR 1 2 . .
    C C5 0.5000 0.2500 0.22580(12) 0.0243(6) Uani d S 1 4 . .
    C C6 0.5000 0.2500 0.16639(12) 0.0233(5) Uani d S 1 4 . .
    C C4 0.5000 0.0829(3) 0.25423(9) 0.0369(6) Uani d S 1 2 . .
    H H4 0.5000 -0.0302 0.2356 0.044 Uiso calc SR 1 2 . .
    H H3 0.175(4) 0.665(4) 0.3725(13) 0.072(9) Uiso d . 1 1 . .
    H H2 0.834(3) 0.464(4) 0.4761(9) 0.046(7) Uiso d . 1 1 . .
loop_
    _atom_site_aniso_label
    _atom_site_aniso_U_11
    _atom_site_aniso_U_22
    _atom_site_aniso_U_33
    _atom_site_aniso_U_12
    _atom_site_aniso_U_13
    _atom_site_aniso_U_23
    Ba1 0.02865(11) 0.01345(10) 0.01940(11) 0.000 0.000 0.000
    O2 0.0294(7) 0.0369(9) 0.0265(8) 0.000 0.000 -0.0053(7)
    O1 0.0744(12) 0.0226(8) 0.0184(7) 0.000 0.000 -0.0041(6)
    O3 0.0508(11) 0.0293(9) 0.0571(13) 0.000 -0.0202(10) 0.000
    N2 0.0469(11) 0.0283(10) 0.0183(8) 0.000 0.000 -0.0020(7)
    C1 0.0246(12) 0.0172(12) 0.0173(13) 0.000 0.000 0.000
    N1 0.0527(11) 0.0240(9) 0.0171(8) 0.000 0.000 -0.0010(7)
    C2 0.0319(14) 0.0213(13) 0.0132(12) 0.000 0.000 0.000
    C3 0.0659(15) 0.0190(9) 0.0180(10) 0.000 0.000 0.0022(8)
    C5 0.0337(14) 0.0231(14) 0.0162(13) 0.000 0.000 0.000
    C6 0.0298(13) 0.0223(13) 0.0179(13) 0.000 0.000 0.000
    C4 0.0718(17) 0.0193(9) 0.0196(10) 0.000 0.000 -0.0033(8)
_geom_special_details
;
 All esds (except the esd in the dihedral angle between two l.s. planes)
 are estimated using the full covariance matrix.  The cell esds are taken
 into account individually in the estimation of esds in distances, angles
 and torsion angles; correlations between esds in cell parameters are only
 used when they are defined by crystal symmetry.  An approximate (isotropic)
 treatment of cell esds is used for estimating esds involving l.s. planes.
;
loop_
    _geom_bond_atom_site_label_1
    _geom_bond_atom_site_label_2
    _geom_bond_site_symmetry_2
    _geom_bond_distance
    _geom_bond_publ_flag
    Ba1 O1 . 2.6598(17) yes
    Ba1 O1 2_665 2.6598(17) yes
    Ba1 O3 2_665 2.821(2) yes
    Ba1 O3 . 2.821(2) yes
    Ba1 O2 10_566 2.8750(12) yes
    Ba1 O2 . 2.8750(12) yes
    Ba1 O2 9_666 2.8750(12) yes
    Ba1 O2 2_665 2.8750(12) yes
    Ba1 O1 10_566 3.0157(17) yes
    Ba1 O1 9_666 3.0157(17) yes
    O2 H2 . 0.78(2) ?
    O1 C1 . 1.249(2) ?
    O3 H3 . 0.80(3) ?
    N2 N2 2_655 1.308(4) ?
    N2 N1 . 1.339(3) ?
    C1 O1 2_655 1.249(2) ?
    C1 C2 . 1.505(4) ?
    N1 C6 . 1.335(2) ?
    C2 C3 2_655 1.383(3) ?
    C2 C3 . 1.383(3) ?
    C3 C4 . 1.384(3) ?
    C3 H3A . 0.9300 ?
    C5 C4 . 1.386(3) ?
    C5 C4 2_655 1.386(3) ?
    C5 C6 . 1.470(4) ?
    C6 N1 2_655 1.335(2) ?
    C4 H4 . 0.9300 ?
loop_
    _geom_angle_atom_site_label_1
    _geom_angle_atom_site_label_2
    _geom_angle_atom_site_label_3
    _geom_angle_site_symmetry_1
    _geom_angle_site_symmetry_3
    _geom_angle
    _geom_angle_publ_flag
    O1 Ba1 O1 . 2_665 137.57(7) yes
    O1 Ba1 O3 . 2_665 75.09(3) yes
    O1 Ba1 O3 2_665 2_665 75.09(3) ?
    O1 Ba1 O3 . . 75.09(3) ?
    O1 Ba1 O3 2_665 . 75.09(3) ?
    O3 Ba1 O3 2_665 . 89.36(11) yes
    O1 Ba1 O2 . 10_566 134.06(2) yes
    O1 Ba1 O2 2_665 10_566 62.43(2) yes
    O3 Ba1 O2 2_665 10_566 74.10(4) yes
    O3 Ba1 O2 . 10_566 136.98(2) yes
    O1 Ba1 O2 . . 62.43(2) ?
    O1 Ba1 O2 2_665 . 134.06(2) ?
    O3 Ba1 O2 2_665 . 74.10(4) ?
    O3 Ba1 O2 . . 136.98(2) ?
    O2 Ba1 O2 10_566 . 76.81(4) yes
    O1 Ba1 O2 . 9_666 62.43(2) ?
    O1 Ba1 O2 2_665 9_666 134.06(2) ?
    O3 Ba1 O2 2_665 9_666 136.98(2) ?
    O3 Ba1 O2 . 9_666 74.10(4) ?
    O2 Ba1 O2 10_566 9_666 142.501(17) yes
    O2 Ba1 O2 . 9_666 91.23(5) yes
    O1 Ba1 O2 . 2_665 134.06(2) ?
    O1 Ba1 O2 2_665 2_665 62.43(2) ?
    O3 Ba1 O2 2_665 2_665 136.98(2) ?
    O3 Ba1 O2 . 2_665 74.10(4) ?
    O2 Ba1 O2 10_566 2_665 91.23(5) ?
    O2 Ba1 O2 . 2_665 142.501(17) ?
    O2 Ba1 O2 9_666 2_665 76.81(4) ?
    O1 Ba1 O1 . 10_566 132.46(5) yes
    O1 Ba1 O1 2_665 10_566 89.97(5) ?
    O3 Ba1 O1 2_665 10_566 131.51(5) yes
    O3 Ba1 O1 . 10_566 131.51(5) ?
    O2 Ba1 O1 10_566 10_566 58.35(2) yes
    O2 Ba1 O1 . 10_566 85.73(2) yes
    O2 Ba1 O1 9_666 10_566 85.73(2) ?
    O2 Ba1 O1 2_665 10_566 58.35(2) ?
    O1 Ba1 O1 . 9_666 89.97(5) ?
    O1 Ba1 O1 2_665 9_666 132.46(5) ?
    O3 Ba1 O1 2_665 9_666 131.51(5) ?
    O3 Ba1 O1 . 9_666 131.51(5) ?
    O2 Ba1 O1 10_566 9_666 85.73(2) ?
    O2 Ba1 O1 . 9_666 58.35(2) ?
    O2 Ba1 O1 9_666 9_666 58.35(2) ?
    O2 Ba1 O1 2_665 9_666 85.73(2) ?
    O1 Ba1 O1 10_566 9_666 42.49(6) yes
    Ba1 O2 Ba1 3_646 . 88.77(5) ?
    Ba1 O2 Ba1 10_556 . 88.77(5) ?
    Ba1 O2 Ba1 4_566 . 88.77(5) ?
    Ba1 O2 Ba1 9_666 . 88.77(5) ?
    Ba1 O2 H2 3_646 . 117(2) ?
    Ba1 O2 H2 10_556 . 117(2) ?
    Ba1 O2 H2 4_566 . 117(2) ?
    Ba1 O2 H2 9_666 . 117(2) ?
    Ba1 O2 H2 . . 111.5(19) ?
    C1 O1 Ba1 . . 172.27(16) ?
    C1 O1 Ba1 . 3_646 97.70(14) ?
    Ba1 O1 Ba1 . 3_646 90.03(5) ?
    C1 O1 Ba1 . 4_566 97.70(14) ?
    Ba1 O1 Ba1 . 4_566 90.03(5) ?
    C1 O1 Ba1 . 9_666 97.70(14) ?
    Ba1 O1 Ba1 . 9_666 90.03(5) ?
    C1 O1 Ba1 . 10_556 97.70(14) ?
    Ba1 O1 Ba1 . 10_556 90.03(5) ?
    Ba1 O3 H3 . . 127(2) ?
    N2 N2 N1 2_655 . 109.49(12) ?
    O1 C1 O1 . 2_655 122.1(3) ?
    O1 C1 C2 . . 118.95(13) ?
    O1 C1 C2 2_655 . 118.95(13) ?
    O1 C1 Ba1 . 4_566 61.05(13) ?
    O1 C1 Ba1 2_655 4_566 61.05(13) ?
    C2 C1 Ba1 . 4_566 180.0 ?
    O1 C1 Ba1 . 9_666 61.05(13) ?
    O1 C1 Ba1 2_655 9_666 61.05(13) ?
    C2 C1 Ba1 . 9_666 180.0 ?
    O1 C1 Ba1 . 10_556 61.05(13) ?
    O1 C1 Ba1 2_655 10_556 61.05(13) ?
    C2 C1 Ba1 . 10_556 180.0 ?
    O1 C1 Ba1 . 3_646 61.05(13) ?
    O1 C1 Ba1 2_655 3_646 61.05(13) ?
    C2 C1 Ba1 . 3_646 180.0 ?
    C6 N1 N2 . . 104.94(19) ?
    C3 C2 C3 2_655 . 119.0(3) ?
    C3 C2 C1 2_655 . 120.48(13) ?
    C3 C2 C1 . . 120.48(13) ?
    C2 C3 C4 . . 120.6(2) ?
    C2 C3 H3A . . 119.7 ?
    C4 C3 H3A . . 119.7 ?
    C4 C5 C4 . 2_655 119.0(3) ?
    C4 C5 C6 . . 120.50(14) ?
    C4 C5 C6 2_655 . 120.50(14) ?
    N1 C6 N1 2_655 . 111.1(3) ?
    N1 C6 C5 2_655 . 124.44(13) ?
    N1 C6 C5 . . 124.44(13) ?
    C3 C4 C5 . . 120.4(2) ?
    C3 C4 H4 . . 119.8 ?
    C5 C4 H4 . . 119.8 ?
loop_
    _geom_torsion_atom_site_label_1
    _geom_torsion_atom_site_label_2
    _geom_torsion_atom_site_label_3
    _geom_torsion_atom_site_label_4
    _geom_torsion_site_symmetry_1
    _geom_torsion_site_symmetry_2
    _geom_torsion_site_symmetry_3
    _geom_torsion_site_symmetry_4
    _geom_torsion
    _geom_torsion_publ_flag
    O1 Ba1 O2 Ba1 . . . 3_646 -57.76(3) ?
    O1 Ba1 O2 Ba1 2_665 . . 3_646 171.44(5) ?
    O3 Ba1 O2 Ba1 2_665 . . 3_646 -138.96(4) ?
    O3 Ba1 O2 Ba1 . . . 3_646 -67.75(7) ?
    O2 Ba1 O2 Ba1 10_566 . . 3_646 144.096(12) ?
    O2 Ba1 O2 Ba1 2_665 . . 3_646 69.71(4) ?
    O1 Ba1 O2 Ba1 10_566 . . 3_646 85.62(2) ?
    O1 Ba1 O2 Ba1 9_666 . . 3_646 50.97(3) ?
    O1 Ba1 O2 Ba1 . . . 10_556 -57.76(3) ?
    O1 Ba1 O2 Ba1 2_665 . . 10_556 171.44(5) ?
    O3 Ba1 O2 Ba1 2_665 . . 10_556 -138.96(4) ?
    O3 Ba1 O2 Ba1 . . . 10_556 -67.75(7) ?
    O2 Ba1 O2 Ba1 10_566 . . 10_556 144.096(12) ?
    O2 Ba1 O2 Ba1 2_665 . . 10_556 69.71(4) ?
    O1 Ba1 O2 Ba1 10_566 . . 10_556 85.62(2) ?
    O1 Ba1 O2 Ba1 9_666 . . 10_556 50.97(3) ?
    O1 Ba1 O2 Ba1 . . . 4_566 -57.76(3) ?
    O1 Ba1 O2 Ba1 2_665 . . 4_566 171.44(5) ?
    O3 Ba1 O2 Ba1 2_665 . . 4_566 -138.96(4) ?
    O3 Ba1 O2 Ba1 . . . 4_566 -67.75(7) ?
    O2 Ba1 O2 Ba1 10_566 . . 4_566 144.096(12) ?
    O2 Ba1 O2 Ba1 2_665 . . 4_566 69.71(4) ?
    O1 Ba1 O2 Ba1 10_566 . . 4_566 85.62(2) ?
    O1 Ba1 O2 Ba1 9_666 . . 4_566 50.97(3) ?
    O1 Ba1 O2 Ba1 . . . 9_666 -57.76(3) ?
    O1 Ba1 O2 Ba1 2_665 . . 9_666 171.44(5) ?
    O3 Ba1 O2 Ba1 2_665 . . 9_666 -138.96(4) ?
    O3 Ba1 O2 Ba1 . . . 9_666 -67.75(7) ?
    O2 Ba1 O2 Ba1 10_566 . . 9_666 144.096(12) ?
    O2 Ba1 O2 Ba1 2_665 . . 9_666 69.71(4) ?
    O1 Ba1 O2 Ba1 10_566 . . 9_666 85.62(2) ?
    O1 Ba1 O2 Ba1 9_666 . . 9_666 50.97(3) ?
    O3 Ba1 O1 Ba1 2_665 . . 3_646 133.31(5) ?
    O2 Ba1 O1 Ba1 10_566 . . 3_646 84.02(4) ?
    O2 Ba1 O1 Ba1 . . . 3_646 53.73(3) ?
    O3 Ba1 O1 Ba1 2_665 . . 4_566 133.31(5) ?
    O2 Ba1 O1 Ba1 10_566 . . 4_566 84.02(4) ?
    O2 Ba1 O1 Ba1 . . . 4_566 53.73(3) ?
    O3 Ba1 O1 Ba1 2_665 . . 9_666 133.31(5) ?
    O2 Ba1 O1 Ba1 10_566 . . 9_666 84.02(4) ?
    O2 Ba1 O1 Ba1 . . . 9_666 53.73(3) ?
    O3 Ba1 O1 Ba1 2_665 . . 10_556 133.31(5) ?
    O2 Ba1 O1 Ba1 10_566 . . 10_556 84.02(4) ?
    O2 Ba1 O1 Ba1 . . . 10_556 53.73(3) ?
loop_
    _geom_hbond_atom_site_label_D
    _geom_hbond_atom_site_label_H
    _geom_hbond_atom_site_label_A
    _geom_hbond_site_symmetry_A
    _geom_hbond_distance_DH
    _geom_hbond_distance_HA
    _geom_hbond_distance_DA
    _geom_hbond_angle_DHA
    O2 H2 N2 8_555 0.79(2) 2.14(2) 2.927(2) 175(3)
    O3 H3 N1 8_455 0.79(3) 2.29(3) 3.069(2) 169(3)
_shelx_estimated_absorpt_T_min     0.264
_shelx_estimated_absorpt_T_max     0.556
_shelx_res_file     {cfb6076c-a882-4dcb-be21-adb66b1b5e85}
_iucr_refine_instructions_details
;
TITL data_I
CELL  0.71073   7.5012   7.1444  24.7457   90.000   90.000   90.000
ZERR    16.00   0.0001   0.0001   0.0005    0.000    0.000    0.000
LATT   2
SYMM  - X, 1/2 - Y,   Z
SYMM  - X, 1/2 + Y, - Z
SYMM    X, - Y, - Z
SFAC  C    H    BA   N    O
UNIT  32 48 4 16 24
MERG   2
OMIT     0   0   4
OMIT     0   1   1
OMIT     1   1   2
OMIT     0   1   3
OMIT     1   0   3
OMIT     1   0   1
OMIT     0   0   2
OMIT     0   1   5
OMIT     1   1   4
OMIT     0   2   0
EQIV $1 +X,0.5+Y,1-Z
EQIV $2 1-X,1-Y,1-Z
EQIV $3 +X,1-Y,1-Z
EQIV $4 1-X,0.5+Y,1-Z
EQIV $5 +X,-Y,1-Z
EQIV $6 1-X,-Y,1-Z
EQIV $7 +X,-0.5+Y,1-Z
EQIV $8 1-X,-0.5+Y,1-Z
FREE Ba1 C1_$5
FREE Ba1 C1_$6
FREE Ba1 C1_$7
FREE Ba1 C1_$8
FREE Ba1 C1_$1
FREE Ba1 C1_$4
FREE Ba1 C1_$3
FREE Ba1 C1_$2
FREE Ba1 Ba1_$3
FREE Ba1 Ba1_$2
FREE Ba1 Ba1_$1
FREE Ba1 Ba1_$4
FREE Ba1 Ba1_$7
FREE Ba1 Ba1_$8
SHEL 50 0.75
FMAP   2
PLAN   20
SIZE     0.220   0.500   0.600
ACTA
HTAB    2.00000
BOND   $H
CONF
LIST   4
L.S.  20
TEMP    23.00
WGHT    0.015500    1.569100
FVAR       0.42809
BA1   3    0.500000    0.750000    0.462655    10.25000    0.02865    0.01345 =
         0.01940    0.00000    0.00000    0.00000
O2    5    0.773911    0.500000    0.500000    10.50000    0.02938    0.03689 =
         0.02654   -0.00527    0.00000    0.00000
O1    5    0.500000    0.402941    0.423757    10.50000    0.07435    0.02262 =
         0.01842   -0.00408    0.00000    0.00000
O3    5    0.235553    0.750000    0.381597    10.50000    0.05083    0.02931 =
         0.05714    0.00000   -0.02017    0.00000
N2    4    0.500000    0.158441    0.084854    10.50000    0.04688    0.02826 =
         0.01833   -0.00199    0.00000    0.00000
C1    1    0.500000    0.250000    0.399335    10.25000    0.02462    0.01722 =
         0.01728    0.00000    0.00000    0.00000
N1    4    0.500000    0.095885    0.135879    10.50000    0.05271    0.02404 =
         0.01714   -0.00103    0.00000    0.00000
C2    1    0.500000    0.250000    0.338512    10.25000    0.03186    0.02130 =
         0.01320    0.00000    0.00000    0.00000
C3    1    0.500000    0.083174    0.310159    10.50000    0.06594    0.01901 =
         0.01801    0.00225    0.00000    0.00000
AFIX  43
H3A   2    0.500000   -0.029779    0.328839    10.50000   -1.20000
AFIX   0
C5    1    0.500000    0.250000    0.225797    10.25000    0.03369    0.02310 =
         0.01622    0.00000    0.00000    0.00000
C6    1    0.500000    0.250000    0.166386    10.25000    0.02977    0.02228 =
         0.01792    0.00000    0.00000    0.00000
C4    1    0.500000    0.082855    0.254228    10.50000    0.07184    0.01927 =
         0.01963   -0.00330    0.00000    0.00000
AFIX  43
H4    2    0.500000   -0.030216    0.235607    10.50000   -1.20000
AFIX   0
H3    2    0.174652    0.664589    0.372469    11.00000    0.07206
H2    2    0.833548    0.464402    0.476098    11.00000    0.04641
HKLF 4
REM  bensegueni_ms137_0ma_a_a.res in Imma
REM R1 =  0.0155 for    920 Fo > 4sig(Fo)  and  0.0158 for all    937 data
REM     70 parameters refined using      0 restraints
END
WGHT      0.0155      1.5691
REM Highest difference peak  0.909,  deepest hole -0.314,  1-sigma level  0.072
Q1    1   0.5000  0.7500  0.4338  10.25000  0.05    0.91
Q2    1   0.5000  0.2500  0.3626  10.25000  0.05    0.69
Q3    1   0.6062  0.7500  0.4633  10.50000  0.05    0.60
Q4    1   0.5000  0.3252  0.2389  10.50000  0.05    0.35
Q5    1   0.5000  0.2500  0.1989  10.25000  0.05    0.33
Q6    1   0.5000  0.3189  0.1535  10.50000  0.05    0.30
Q7    1   0.5000  0.1758  0.3232  10.50000  0.05    0.27
Q8    1   0.5719  0.1288  0.2501  11.00000  0.05    0.23
Q9    1   0.5000  0.4139  0.3934  10.50000  0.05    0.23
Q10   1   0.6761  0.5000  0.5000  10.50000  0.05    0.22
Q11   1   0.5000  0.1090  0.1096  10.50000  0.05    0.20
Q12   1   0.0000  0.7500  0.3582  10.25000  0.05    0.20
Q13   1   0.3335  0.7500  0.4099  10.50000  0.05    0.19
Q14   1   0.4461  0.0826  0.2799  11.00000  0.05    0.17
Q15   1   0.1841  0.7500  0.4144  10.50000  0.05    0.17
Q16   1   0.5000  0.0293  0.1456  10.50000  0.05    0.16
Q17   1   0.5000  0.0623  0.0690  10.50000  0.05    0.16
Q18   1   0.5743 -0.2500  0.3181  10.50000  0.05    0.15
Q19   1   0.1881  0.7500  0.3010  10.50000  0.05    0.15
Q20   1   0.3318  0.7500  0.3912  10.50000  0.05    0.15
;
data_II
_database_code_depnum_ccdc_archive     ?
_chemical_name_systematic
;\
Poly[di-\m-aqua-diaqua[\m~3~-5-(4-carboxylatophenyl)-1<i>H</i>-\
1,2,3,4-tetrazol-1-ido-\k^4^<i>O</i>:<i>O</i>,<i>O</i>':<i>O</i>']\
strontium(II)]
;
_chemical_name_common
;\
Poly[tetra-\m-aqua-diaqua[\m~3~-4-(1<i>H</i>-tetrazol-1-id-5-yl)benzoato-\
\k^4^<i>O</i>:<i>O</i>,<i>O</i>':<i>O</i>']strontium(II)]
;
_chemical_formula_moiety     'C8 H10 N4 O5 Sr'
_chemical_formula_sum     'C8 H10 N4 O5 Sr '
_chemical_formula_iupac     '[Sr (C8 H4 N4 O2) (H2 O)3]'
_chemical_formula_weight     329.82
_symmetry_cell_setting     orthorhombic
_symmetry_space_group_name_H-M     'P m n a '
_symmetry_space_group_name_Hall     '-P 2ac 2'
loop_
    _symmetry_equiv_pos_as_xyz
    'x, y, z'
    '-x+1/2, -y, z+1/2'
    'x, -y, -z'
    '-x+1/2, y, -z+1/2'
    '-x, -y, -z'
    'x-1/2, y, -z-1/2'
    '-x, y, z'
    'x-1/2, -y, z-1/2'
_cell_length_a     6.914(6)
_cell_length_b     7.018(7)
_cell_length_c     24.164(2)
_cell_angle_alpha     90.00
_cell_angle_beta     90.00
_cell_angle_gamma     90.00
_cell_volume     1172.5(16)
_cell_formula_units_Z     4
_cell_measurement_reflns_used     10707
_cell_measurement_theta_min     4.85
_cell_measurement_theta_max     34.33
_cell_measurement_temperature     150(2)
_exptl_crystal_description     prism
_exptl_crystal_colour     colorless
_exptl_crystal_size_max     0.20
_exptl_crystal_size_mid     0.1
_exptl_crystal_size_min     0.07
_exptl_crystal_density_diffrn     1.874
_exptl_crystal_density_method     'not measured'
_exptl_crystal_F_000     656
_exptl_absorpt_coefficient_mu     4.619
_exptl_absorpt_correction_type     multi-scan
_exptl_absorpt_process_details
;
(SADABS; Bruker, 2011)
;
_exptl_absorpt_correction_T_min     0.67
_exptl_absorpt_correction_T_max     0.7468
_diffrn_ambient_temperature     150(2)
_diffrn_radiation_type     MoK\a
_diffrn_radiation_wavelength     0.71073
_diffrn_radiation_source     'fine-focus sealed tube'
_diffrn_radiation_monochromator     'graphite'
_diffrn_measurement_device     'Bruker APEXII CCD'
_diffrn_measurement_method     '\f and \w scans'
_diffrn_detector_area_resol_mean     ?
_diffrn_reflns_number     9495
_diffrn_reflns_av_R_equivalents     0.0382
_diffrn_reflns_av_unetI/netI     0.0350
_diffrn_reflns_theta_min     3.37
_diffrn_reflns_theta_max     31.51
_diffrn_reflns_theta_full     25.242
_diffrn_measured_fraction_theta_max     0.994
_diffrn_measured_fraction_theta_full     0.994
_diffrn_reflns_limit_h_min     -10
_diffrn_reflns_limit_h_max     8
_diffrn_reflns_limit_k_min     -10
_diffrn_reflns_limit_k_max     8
_diffrn_reflns_limit_l_min     -34
_diffrn_reflns_limit_l_max     35
_reflns_number_total     2091
_reflns_number_gt     1740
_reflns_threshold_expression     I>2sigma(I)
_refine_ls_structure_factor_coef     Fsqd
_refine_ls_matrix_type     full
_refine_ls_R_factor_all     0.0404
_refine_ls_R_factor_gt     0.0278
_refine_ls_wR_factor_gt     0.0557
_refine_ls_wR_factor_ref     0.0618
_refine_ls_goodness_of_fit_ref     1.070
_refine_ls_restrained_S_all     1.070
_refine_ls_number_reflns     2091
_refine_ls_number_parameters     105
_refine_ls_number_restraints     1
_refine_ls_hydrogen_treatment     mixed
_refine_ls_weighting_scheme     calc
_refine_ls_weighting_details
         'calc w=1/[\s^2^(Fo^2^)+(0.0253P)^2^+0.7105P] where P=(Fo^2^+2Fc^2^)/3'
_refine_ls_shift/su_max     0.001
_refine_ls_shift/su_mean     0.000
_refine_diff_density_max     0.652
_refine_diff_density_min     -0.441
_refine_ls_extinction_method     none
loop_
    _atom_type_symbol
    _atom_type_description
    _atom_type_scat_dispersion_real
    _atom_type_scat_dispersion_imag
    _atom_type_scat_source
    'C' 'C' 0.0033 0.0016
                         'International Tables Vol C Tables 4.2.6.8 and 6.1.1.4'
    'H' 'H' 0.0000 0.0000
                         'International Tables Vol C Tables 4.2.6.8 and 6.1.1.4'
    'N' 'N' 0.0061 0.0033
                         'International Tables Vol C Tables 4.2.6.8 and 6.1.1.4'
    'O' 'O' 0.0106 0.0060
                         'International Tables Vol C Tables 4.2.6.8 and 6.1.1.4'
    'Sr' 'Sr' -1.5307 3.2498
                         'International Tables Vol C Tables 4.2.6.8 and 6.1.1.4'
_computing_data_collection
;
APEX2 (Bruker, 2011)
;
_computing_cell_refinement
;
CrysAlis PRO (Rigaku OD, 2015)
;
_computing_data_reduction
;
CrysAlis PRO (Rigaku OD, 2015)
;
_computing_structure_solution
;
SIR92 (Altomare <i>et al.</i>,  1993)
;
_computing_structure_refinement
;
SHELXL97 (Sheldrick, 2008)
;
_computing_molecular_graphics
;
ORTEP-3 for Windows (Farrugia, 2012),
<i>OLEX2</i> (Dolomanov <i>et al.</i>,  2009),
Mercury (Macrae et al., 2020)
;
_computing_publication_material
;
PLATON (Spek, 2020); publCIF (Westrip, 2010)
;
loop_
    _atom_site_type_symbol
    _atom_site_label
    _atom_site_fract_x
    _atom_site_fract_y
    _atom_site_fract_z
    _atom_site_U_iso_or_equiv
    _atom_site_adp_type
    _atom_site_calc_flag
    _atom_site_refinement_flags
    _atom_site_occupancy
    _atom_site_symmetry_multiplicity
    _atom_site_disorder_assembly
    _atom_site_disorder_group
    Sr Sr 0.5000 0.41161(3) 0.285826(9) 0.01071(7) Uani d S 1 2 . .
    O O4 0.7500 0.6752(3) 0.2500 0.0148(4) Uani d S 1 2 . .
    O O2 0.5000 0.0703(3) 0.32193(13) 0.0341(6) Uani d S 1 2 . .
    O O3 0.5000 0.6090(3) 0.37304(8) 0.0201(4) Uani d SD 1 2 . .
    O O1 0.84065(19) 0.3310(2) 0.31160(5) 0.0157(3) Uani d . 1 1 . .
    C C2 1.0000 0.2947(3) 0.39842(10) 0.0112(5) Uani d S 1 2 . .
    N N1 1.1596(2) 0.1898(2) 0.60389(6) 0.0155(3) Uani d . 1 1 . .
    C C4 0.8268(3) 0.2547(3) 0.48414(7) 0.0166(4) Uani d . 1 1 . .
    H H4A 0.7101 0.2459 0.5031 0.020 Uiso calc R 1 1 . .
    C C5 1.0000 0.2407(4) 0.51296(10) 0.0120(5) Uani d S 1 2 . .
    N N2 1.0952(2) 0.1577(2) 0.65534(6) 0.0167(3) Uani d . 1 1 . .
    C C6 1.0000 0.2079(3) 0.57327(10) 0.0120(5) Uani d S 1 2 . .
    C C3 0.8269(3) 0.2818(3) 0.42714(7) 0.0166(4) Uani d . 1 1 . .
    H H3A 0.7102 0.2912 0.4082 0.020 Uiso calc R 1 1 . .
    C C1 1.0000 0.3206(4) 0.33702(10) 0.0113(5) Uani d S 1 2 . .
    H H3 0.600(3) 0.668(4) 0.3839(10) 0.037(7) Uiso d D 1 1 . .
    H H4 0.709(4) 0.743(4) 0.2212(9) 0.036(8) Uiso d . 1 1 . .
    H H2 0.584(4) 0.014(5) 0.3353(12) 0.058(10) Uiso d . 1 1 . .
loop_
    _atom_site_aniso_label
    _atom_site_aniso_U_11
    _atom_site_aniso_U_22
    _atom_site_aniso_U_33
    _atom_site_aniso_U_12
    _atom_site_aniso_U_13
    _atom_site_aniso_U_23
    Sr 0.00658(11) 0.01630(11) 0.00923(10) 0.000 0.000 0.00006(10)
    O4 0.0141(10) 0.0173(8) 0.0131(9) 0.000 -0.0015(7) 0.000
    O2 0.0211(13) 0.0223(12) 0.0590(18) 0.000 0.000 0.0144(12)
    O3 0.0102(10) 0.0302(11) 0.0200(10) 0.000 0.000 -0.0087(9)
    O1 0.0088(6) 0.0258(7) 0.0124(6) 0.0014(6) -0.0017(5) 0.0045(5)
    C2 0.0120(12) 0.0107(10) 0.0107(11) 0.000 0.000 0.0017(9)
    N1 0.0144(8) 0.0215(8) 0.0106(7) -0.0015(6) -0.0014(6) 0.0002(6)
    C4 0.0101(9) 0.0251(9) 0.0146(8) 0.0019(8) 0.0022(7) 0.0017(7)
    C5 0.0140(12) 0.0126(11) 0.0093(11) 0.000 0.000 -0.0019(9)
    N2 0.0186(8) 0.0206(7) 0.0110(7) -0.0015(7) -0.0010(6) 0.0000(6)
    C6 0.0134(12) 0.0112(10) 0.0114(11) 0.000 0.000 -0.0019(9)
    C3 0.0102(9) 0.0260(9) 0.0137(8) 0.0023(7) -0.0009(7) 0.0026(7)
    C1 0.0084(12) 0.0124(11) 0.0132(11) 0.000 0.000 0.0007(9)
_geom_special_details
;
 All esds (except the esd in the dihedral angle between two l.s. planes)
 are estimated using the full covariance matrix.  The cell esds are taken
 into account individually in the estimation of esds in distances, angles
 and torsion angles; correlations between esds in cell parameters are only
 used when they are defined by crystal symmetry.  An approximate (isotropic)
 treatment of cell esds is used for estimating esds involving l.s. planes.
;
loop_
    _geom_bond_atom_site_label_1
    _geom_bond_atom_site_label_2
    _geom_bond_site_symmetry_2
    _geom_bond_distance
    _geom_bond_publ_flag
    Sr O1 . 2.501(2) yes
    Sr O1 7_655 2.501(2) ?
    Sr O3 . 2.522(2) yes
    Sr O2 . 2.549(3) yes
    Sr O1 6_556 2.6602(14) yes
    Sr O1 4_655 2.6602(14) ?
    Sr O4 . 2.6757(18) yes
    Sr O4 6_556 2.6757(18) ?
    O4 H4 . 0.89(2) ?
    O2 H2 . 0.77(3) ?
    O3 H3 . 0.846(16) ?
    O1 C1 . 1.2635(19) ?
    C2 C3 7_755 1.387(2) ?
    C2 C3 . 1.387(2) ?
    C2 C1 . 1.495(3) ?
    N1 C6 . 1.335(2) ?
    N1 N2 . 1.340(2) ?
    C4 C5 . 1.389(2) ?
    C4 C3 . 1.390(2) ?
    C4 H4A . 0.9300 ?
    C5 C4 7_755 1.389(2) ?
    C5 C6 . 1.475(3) ?
    N2 N2 7_755 1.316(4) ?
    C6 N1 7_755 1.335(2) ?
    C3 H3A . 0.9300 ?
    C1 O1 7_755 1.2635(19) ?
loop_
    _geom_angle_atom_site_label_1
    _geom_angle_atom_site_label_2
    _geom_angle_atom_site_label_3
    _geom_angle_site_symmetry_1
    _geom_angle_site_symmetry_3
    _geom_angle
    _geom_angle_publ_flag
    O1 Sr O1 . 7_655 140.67(7) yes
    O1 Sr O3 . . 85.19(4) yes
    O1 Sr O3 7_655 . 85.20(4) ?
    O1 Sr O2 . . 72.67(4) yes
    O1 Sr O2 7_655 . 72.67(4) ?
    O3 Sr O2 . . 103.31(9) yes
    O1 Sr O1 . 6_556 124.21(4) yes
    O1 Sr O1 7_655 6_556 77.42(5) yes
    O3 Sr O1 . 6_556 148.91(4) yes
    O2 Sr O1 . 6_556 95.91(7) yes
    O1 Sr O1 . 4_655 77.42(5) ?
    O1 Sr O1 7_655 4_655 124.21(5) yes
    O3 Sr O1 . 4_655 148.91(4) yes
    O2 Sr O1 . 4_655 95.91(7) ?
    O1 Sr O1 6_556 4_655 48.93(6) ?
    O1 Sr O4 . . 68.20(5) yes
    O1 Sr O4 7_655 . 147.71(5) yes
    O3 Sr O4 . . 83.72(5) yes
    O2 Sr O4 . . 139.50(4) yes
    O1 Sr O4 6_556 . 97.37(4) yes
    O1 Sr O4 4_655 . 66.00(5) yes
    O1 Sr O4 . 6_556 147.71(5) ?
    O1 Sr O4 7_655 6_556 68.20(5) ?
    O3 Sr O4 . 6_556 83.72(5) ?
    O2 Sr O4 . 6_556 139.50(4) ?
    O1 Sr O4 6_556 6_556 66.00(5) ?
    O1 Sr O4 4_655 6_556 97.37(4) yes
    O4 Sr O4 . 6_556 80.48(7) yes
    O1 Sr C1 . 6_556 101.29(3) ?
    O1 Sr C1 7_655 6_556 101.29(3) ?
    O3 Sr C1 . 6_556 158.83(7) ?
    O2 Sr C1 . 6_556 97.87(9) ?
    O1 Sr C1 6_556 6_556 24.50(3) ?
    O1 Sr C1 4_655 6_556 24.50(3) ?
    O4 Sr C1 . 6_556 80.16(4) ?
    O4 Sr C1 6_556 6_556 80.16(4) ?
    O1 Sr Sr . 6_556 162.46(3) ?
    O1 Sr Sr 7_655 6_556 43.07(4) ?
    O3 Sr Sr . 6_556 111.97(2) ?
    O2 Sr Sr . 6_556 98.82(3) ?
    O1 Sr Sr 6_556 6_556 39.95(3) ?
    O1 Sr Sr 4_655 6_556 88.51(4) ?
    O4 Sr Sr . 6_556 115.64(3) ?
    O4 Sr Sr 6_556 6_556 43.74(4) ?
    C1 Sr Sr 6_556 6_556 64.037(19) ?
    O1 Sr Sr . 6_656 43.07(4) ?
    O1 Sr Sr 7_655 6_656 162.46(3) ?
    O3 Sr Sr . 6_656 111.97(2) ?
    O2 Sr Sr . 6_656 98.82(3) ?
    O1 Sr Sr 6_556 6_656 88.51(4) ?
    O1 Sr Sr 4_655 6_656 39.95(3) ?
    O4 Sr Sr . 6_656 43.74(4) ?
    O4 Sr Sr 6_556 6_656 115.64(3) ?
    C1 Sr Sr 6_556 6_656 64.037(19) ?
    Sr Sr Sr 6_556 6_656 126.79(4) ?
    Sr O4 Sr . 6_656 92.52(8) ?
    Sr O4 H4 . . 114.6(18) ?
    Sr O4 H4 6_656 . 108.9(17) ?
    Sr O2 H2 . . 129(2) ?
    Sr O3 H3 . . 121.9(18) ?
    C1 O1 Sr . . 162.79(14) ?
    C1 O1 Sr . 6_656 94.66(12) ?
    Sr O1 Sr . 6_656 96.98(5) ?
    C3 C2 C3 7_755 . 119.4(2) ?
    C3 C2 C1 7_755 . 120.32(11) ?
    C3 C2 C1 . . 120.32(11) ?
    C6 N1 N2 . . 104.81(16) ?
    C5 C4 C3 . . 120.41(18) ?
    C5 C4 H4A . . 119.8 ?
    C3 C4 H4A . . 119.8 ?
    C4 C5 C4 . 7_755 119.1(2) ?
    C4 C5 C6 . . 120.42(11) ?
    C4 C5 C6 7_755 . 120.42(11) ?
    N2 N2 N1 7_755 . 109.42(10) ?
    N1 C6 N1 7_755 . 111.5(2) ?
    N1 C6 C5 7_755 . 124.22(11) ?
    N1 C6 C5 . . 124.22(11) ?
    C2 C3 C4 . . 120.34(18) ?
    C2 C3 H3A . . 119.8 ?
    C4 C3 H3A . . 119.8 ?
    O1 C1 O1 . 7_755 121.4(2) ?
    O1 C1 C2 . . 119.31(11) ?
    O1 C1 C2 7_755 . 119.31(11) ?
    O1 C1 Sr . 6_656 60.84(11) ?
    O1 C1 Sr 7_755 6_656 60.84(11) ?
    C2 C1 Sr . 6_656 174.84(17) ?
loop_
    _geom_torsion_atom_site_label_1
    _geom_torsion_atom_site_label_2
    _geom_torsion_atom_site_label_3
    _geom_torsion_atom_site_label_4
    _geom_torsion_site_symmetry_1
    _geom_torsion_site_symmetry_2
    _geom_torsion_site_symmetry_3
    _geom_torsion_site_symmetry_4
    _geom_torsion
    _geom_torsion_publ_flag
    O1 Sr O4 Sr . . . 6_656 43.94(4) ?
    O1 Sr O4 Sr 7_655 . . 6_656 -158.12(6) ?
    O3 Sr O4 Sr . . . 6_656 131.27(4) ?
    O2 Sr O4 Sr . . . 6_656 28.11(11) ?
    O1 Sr O4 Sr 6_556 . . 6_656 -80.03(4) ?
    O1 Sr O4 Sr 4_655 . . 6_656 -41.54(3) ?
    O4 Sr O4 Sr 6_556 . . 6_656 -144.08(2) ?
    C1 Sr O4 Sr 6_556 . . 6_656 -62.52(4) ?
    Sr Sr O4 Sr 6_556 . . 6_656 -117.34(3) ?
    O1 Sr O1 C1 7_655 . . . -74.0(5) ?
    O3 Sr O1 C1 . . . . 2.4(5) ?
    O2 Sr O1 C1 . . . . -103.1(5) ?
    O1 Sr O1 C1 6_556 . . . 171.6(5) ?
    O1 Sr O1 C1 4_655 . . . 156.5(5) ?
    O4 Sr O1 C1 . . . . 87.6(5) ?
    O4 Sr O1 C1 6_556 . . . 72.7(5) ?
    C1 Sr O1 C1 6_556 . . . 162.1(5) ?
    Sr Sr O1 C1 6_556 . . . -166.1(4) ?
    Sr Sr O1 C1 6_656 . . . 132.2(5) ?
    O1 Sr O1 Sr 7_655 . . 6_656 153.83(6) ?
    O3 Sr O1 Sr . . . 6_656 -129.77(7) ?
    O2 Sr O1 Sr . . . 6_656 124.67(8) ?
    O1 Sr O1 Sr 6_556 . . 6_656 39.36(9) ?
    O1 Sr O1 Sr 4_655 . . 6_656 24.29(6) ?
    O4 Sr O1 Sr . . . 6_656 -44.63(4) ?
    O4 Sr O1 Sr 6_556 . . 6_656 -59.57(8) ?
    C1 Sr O1 Sr 6_556 . . 6_656 29.86(6) ?
    Sr Sr O1 Sr 6_556 . . 6_656 61.70(12) ?
    C3 C4 C5 C4 . . . 7_755 0.2(4) ?
    C3 C4 C5 C6 . . . . -178.7(2) ?
    C6 N1 N2 N2 . . . 7_755 -0.35(16) ?
    N2 N1 C6 N1 . . . 7_755 0.6(3) ?
    N2 N1 C6 C5 . . . . -178.6(2) ?
    C4 C5 C6 N1 . . . 7_755 -0.1(4) ?
    C4 C5 C6 N1 7_755 . . 7_755 -179.0(2) ?
    C4 C5 C6 N1 . . . . 179.0(2) ?
    C4 C5 C6 N1 7_755 . . . 0.1(4) ?
    C3 C2 C3 C4 7_755 . . . -0.5(4) ?
    C1 C2 C3 C4 . . . . 179.0(2) ?
    C5 C4 C3 C2 . . . . 0.1(3) ?
    Sr O1 C1 O1 . . . 7_755 -138.6(3) ?
    Sr O1 C1 O1 6_656 . . 7_755 -6.2(3) ?
    Sr O1 C1 C2 . . . . 41.6(6) ?
    Sr O1 C1 C2 6_656 . . . 174.1(2) ?
    Sr O1 C1 Sr . . . 6_656 -132.5(5) ?
    C3 C2 C1 O1 7_755 . . . 179.6(2) ?
    C3 C2 C1 O1 . . . . 0.1(4) ?
    C3 C2 C1 O1 7_755 . . 7_755 -0.1(4) ?
    C3 C2 C1 O1 . . . 7_755 -179.6(2) ?
loop_
    _geom_hbond_atom_site_label_D
    _geom_hbond_atom_site_label_H
    _geom_hbond_atom_site_label_A
    _geom_hbond_site_symmetry_A
    _geom_hbond_distance_DH
    _geom_hbond_distance_HA
    _geom_hbond_distance_DA
    _geom_hbond_angle_DHA
    O3 H3 N1 5_766 0.846(16) 1.962(17) 2.800(2) 171(3)
    O3 H3 N2 5_766 0.846(16) 2.62(2) 3.314(3) 141(2)
    O2 H2 N2 5_756 0.77(3) 2.53(3) 3.270(3) 160(3)
    O4 H4 N2 8_565 0.87(2) 1.93(2) 2.784(2) 166(2)
_shelx_res_file
;
TITL abdel_ab5_0m_e in P m n a
    abdel_ab5_0m_e.res
    created by SHELXL-2017/1 at 12:54:35 on 04-Jan-2020
CELL 0.71073 6.914 7.018 24.164 90 90 90
ZERR 8 0.005 0.005 0.005 0 0 0
LATT 1
SYMM 0.5-X,-Y,0.5+Z
SYMM +X,-Y,-Z
SYMM 0.5-X,+Y,0.5-Z
SFAC C H N O Sr
UNIT 32 40 16 20 4
L.S. 20
PLAN  25
HTAB 2.00000
BOND $H
CONF
fmap 2
acta
MERG 2
SHEL 50 0.68
OMIT 0 1 0
OMIT 0 0 2
OMIT 0 1 2
OMIT 1 0 1
OMIT 0 1 4
OMIT 1 0 3
OMIT 0 1 3
OMIT 0 1 1
OMIT 1 1 1
OMIT 1 1 2
REM <olex2.extras>
REM <HklSrc "%.\\Abdel_AB5_0m_e.hkl">
REM </olex2.extras>
WGHT    0.034100    0.750600
FVAR       0.59002
SR    5    0.500000    0.411622    0.285817    10.50000    0.00655    0.01624 =
         0.00918    0.00011    0.00000    0.00000
O4    4    0.750000    0.675991    0.250000    10.50000    0.01305    0.01715 =
         0.01458    0.00000   -0.00008    0.00000
O2    4    0.500000    0.070449    0.321873    10.50000    0.02087    0.02137 =
         0.06055    0.01391    0.00000    0.00000
O3    4    0.500000    0.608792    0.372979    10.50000    0.01010    0.03103 =
         0.02026   -0.00875    0.00000    0.00000
O1    4    0.840618    0.330838    0.311501    11.00000    0.00875    0.02575 =
         0.01288    0.00502   -0.00163    0.00143
C2    1    1.000000    0.294654    0.398501    10.50000    0.01167    0.01096 =
         0.01052    0.00165    0.00000    0.00000
N1    3    1.159534    0.189824    0.603864    11.00000    0.01389    0.02181 =
         0.01099   -0.00011   -0.00135   -0.00164
C4    1    0.826788    0.254709    0.484278    11.00000    0.01032    0.02494 =
         0.01401    0.00165    0.00189    0.00193
AFIX  43
H4    2    0.710138    0.245909    0.503270    11.00000   -1.20000
AFIX   0
C5    1    1.000000    0.240735    0.512898    10.50000    0.01415    0.01273 =
         0.00865   -0.00193    0.00000    0.00000
N2    3    1.095100    0.157474    0.655349    11.00000    0.01846    0.02087 =
         0.01079    0.00006   -0.00105   -0.00161
C6    1    1.000000    0.207941    0.573129    10.50000    0.01320    0.01129 =
         0.01167   -0.00183    0.00000    0.00000
C3    1    0.826863    0.281839    0.427269    11.00000    0.00996    0.02642 =
         0.01417    0.00264   -0.00048    0.00226
AFIX  43
H3A   2    0.710184    0.291444    0.408324    11.00000   -1.20000
AFIX   0
C1    1    1.000000    0.320669    0.336930    10.50000    0.00856    0.01260 =
         0.01269    0.00045    0.00000    0.00000
H     2    2.250950   -3.771257    0.582460    11.00000    0.43587
HA    2    1.415217    0.011388    0.332475    11.00000    0.05369
H3    2    0.593728    0.659113    0.383757    11.00000    0.03774
HKLF 4
REM  abdel_ab5_0m_e in P m n a
REM R1 =  0.0292 for    1740 Fo > 4sig(Fo)  and  0.0417 for all    2091 data
REM    105 parameters refined using      0 restraints
END
WGHT      0.0342      0.6135
REM Instructions for potential hydrogen bonds
EQIV $7 -x+2, -y+1, -z+1
HTAB O3 N1_$7
HTAB O3 N2_$7
REM Highest difference peak  0.832,  deepest hole -0.473,  1-sigma level  0.114
Q1    1   0.7040  0.7498  0.2224  11.00000  0.05    0.83
Q2    1   0.5000  0.2958  0.2787  10.50000  0.05    0.70
Q3    1   0.5000  0.3217  0.3058  10.50000  0.05    0.63
Q4    1   1.0000  0.2280  0.5388  10.50000  0.05    0.60
Q5    1   1.0000  0.4143  0.3610  10.50000  0.05    0.57
Q6    1   0.5000  0.1000  0.2860  10.50000  0.05    0.57
Q7    1   0.5000  0.4536  0.4811  10.50000  0.05    0.55
Q8    1   0.8390  0.3882  0.3025  11.00000  0.05    0.52
Q9    1   1.5000 -0.1287  0.2970  10.50000  0.05    0.51
Q10   1   1.0000  0.3171  0.3742  10.50000  0.05    0.46
Q11   1   1.0826  0.2255  0.4990  11.00000  0.05    0.46
Q12   1   0.5000  0.4533  0.4420  10.50000  0.05    0.45
Q13   1   0.5000  0.2005  0.3208  10.50000  0.05    0.43
Q14   1   0.7500  0.5857  0.2500  10.50000  0.05    0.42
Q15   1   0.8245  0.2365  0.4542  11.00000  0.05    0.42
Q16   1   1.0000  0.1783  0.5133  10.50000  0.05    0.40
Q17   1   1.4502 -0.0064  0.3597  11.00000  0.05    0.40
Q18   1   0.7821  0.2791  0.4565  11.00000  0.05    0.38
Q19   1   0.9140  0.3531  0.3270  11.00000  0.05    0.37
Q20   1   1.0857  0.1612  0.5875  11.00000  0.05    0.36
Q21   1   1.0755  0.2991  0.4168  11.00000  0.05    0.35
Q22   1   1.0000  0.0446  0.5269  10.50000  0.05    0.35
Q23   1   1.5000 -0.1078  0.3379  10.50000  0.05    0.34
Q24   1   0.5000  0.5436  0.4092  10.50000  0.05    0.34
Q25   1   0.8479  0.2587  0.2954  11.00000  0.05    0.33
;
_iucr_refine_instructions_details
;
TITL data_II
CELL  0.71073   6.9140   7.0180  24.1640   90.000   90.000   90.000
ZERR     8.00   0.0050   0.0050   0.0050    0.000    0.000    0.000
LATT   1
SYMM  1/2 - X, - Y, 1/2 + Z
SYMM    X, - Y, - Z
SYMM  1/2 - X,   Y, 1/2 - Z
SFAC  C    H    N    O    SR
UNIT  32 40 16 20 4
MERG   2
OMIT     0   1   0
OMIT     0   0   2
OMIT     0   1   2
OMIT     1   0   1
OMIT     0   1   4
OMIT     1   0   3
OMIT     0   1   3
OMIT     0   1   1
OMIT     1   1   1
OMIT     1   1   2
EQIV $1 2-X,1-Y,1-Z
DFIX 0.86 H3 O3
HTAB O3 N1_$1
HTAB O3 N2_$1
SHEL 50 0.68
FMAP   2
PLAN   25
ACTA
HTAB    2.00000
BOND   $H
CONF
L.S.  20
WGHT    0.025300    0.710500
FVAR       0.59032
SR    5    0.500000    0.411615    0.285826    10.50000    0.00658    0.01630 =
         0.00923    0.00006    0.00000    0.00000
O4    4    0.750000    0.675207    0.250000    10.50000    0.01411    0.01728 =
         0.01311    0.00000   -0.00152    0.00000
O2    4    0.500000    0.070320    0.321926    10.50000    0.02105    0.02235 =
         0.05896    0.01442    0.00000    0.00000
O3    4    0.500000    0.609026    0.373044    10.50000    0.01021    0.03016 =
         0.02003   -0.00868    0.00000    0.00000
O1    4    0.840647    0.330957    0.311600    11.00000    0.00877    0.02584 =
         0.01239    0.00446   -0.00171    0.00141
C2    1    1.000000    0.294683    0.398416    10.50000    0.01202    0.01074 =
         0.01074    0.00171    0.00000    0.00000
N1    3    1.159604    0.189841    0.603894    11.00000    0.01441    0.02147 =
         0.01056    0.00018   -0.00143   -0.00153
C4    1    0.826823    0.254692    0.484142    11.00000    0.01011    0.02510 =
         0.01459    0.00165    0.00225    0.00192
AFIX  43
H4A   2    0.710075    0.245916    0.503085    11.00000   -1.20000
AFIX   0
C5    1    1.000000    0.240685    0.512958    10.50000    0.01405    0.01257 =
         0.00933   -0.00192    0.00000    0.00000
N2    3    1.095191    0.157679    0.655339    11.00000    0.01861    0.02064 =
         0.01097   -0.00002   -0.00104   -0.00146
C6    1    1.000000    0.207855    0.573270    10.50000    0.01343    0.01118 =
         0.01136   -0.00189    0.00000    0.00000
C3    1    0.826887    0.281756    0.427143    11.00000    0.01023    0.02605 =
         0.01365    0.00260   -0.00089    0.00235
AFIX  43
H3A   2    0.710221    0.291237    0.408186    11.00000   -1.20000
AFIX   0
C1    1    1.000000    0.320588    0.337017    10.50000    0.00837    0.01243 =
         0.01317    0.00067    0.00000    0.00000
H3    2    0.599787    0.668074    0.383897    11.00000    0.03735
H4    2    0.708833    0.743122    0.221167    11.00000    0.03643
H2    2    0.583901    0.013669    0.335285    11.00000    0.05833
HKLF 4
REM  abdel_ab5_0m_e in P m n a
REM R1 =  0.0278 for   1740 Fo > 4sig(Fo)  and  0.0404 for all   2091 data
REM    105 parameters refined using      1 restraints
END
WGHT      0.0253      0.7090
REM Highest difference peak  0.652,  deepest hole -0.441,  1-sigma level  0.110
Q1    1   0.5000  0.2948  0.2792  10.50000  0.05    0.65
Q2    1   0.5000  0.3204  0.3065  10.50000  0.05    0.63
Q3    1   1.0000  0.4149  0.3606  10.50000  0.05    0.61
Q4    1   0.5000  0.0965  0.2869  10.50000  0.05    0.58
Q5    1   1.0000  0.2281  0.5401  10.50000  0.05    0.55
Q6    1   0.5000 -0.1288  0.2968  10.50000  0.05    0.55
Q7    1   0.5000  0.4535  0.4812  10.50000  0.05    0.53
Q8    1   0.8390  0.3869  0.3016  11.00000  0.05    0.51
Q9    1   1.0000  0.3165  0.3740  10.50000  0.05    0.48
Q10   1   0.8250  0.2408  0.4510  11.00000  0.05    0.47
Q11   1   0.5000  0.4520  0.4419  10.50000  0.05    0.47
Q12   1   0.5000  0.2027  0.3205  10.50000  0.05    0.44
Q13   1   1.0819  0.2248  0.4990  11.00000  0.05    0.43
Q14   1   0.7500  0.5766  0.2500  10.50000  0.05    0.39
Q15   1   1.0000  0.1799  0.5124  10.50000  0.05    0.39
Q16   1   0.9158  0.3537  0.3274  11.00000  0.05    0.38
Q17   1   1.0890  0.1611  0.5877  11.00000  0.05    0.37
Q18   1   0.5486 -0.0071  0.3606  11.00000  0.05    0.37
Q19   1   0.8431  0.2719  0.2965  11.00000  0.05    0.37
Q20   1   0.5000 -0.1073  0.3380  10.50000  0.05    0.36
Q21   1   1.0706  0.3005  0.4168  11.00000  0.05    0.36
Q22   1   1.0779  0.5203  0.3610  11.00000  0.05    0.34
Q23   1   0.7804  0.2566  0.4909  11.00000  0.05    0.34
Q24   1   0.5000 -0.0667  0.2609  10.50000  0.05    0.34
Q25   1   1.0000  0.2992  0.6397  10.50000  0.05    0.34
;
