# Supplementary material for: In situ synthesis, crystal structures, topology and photoluminescent properties of poly[di-μ-aqua-di­aqua­[μ3-4-(1H-tetra­zol-1-id-5-yl)benzoato-κ4 O:O,O′:O′′]barium(II)] and poly[μ-aqua-di­aqua­[μ3-4-(1H-tetra­zol-1-id-5-yl)benzoato-κ4 O:O,O′:O′]strontium(II)]
Source: Acta Crystallogr E Crystallogr Commun. 2020 May 19;76(Pt 6):877–83. doi: 10.1107/S2056989020006386 (PMC7273978; doi:10.1107/S2056989020006386)
Supplement: Supplementary file 2 [file e-76-00877-Isup2.hkl]

#
# h,k,l, Fc-squared, Fo-squared, sigma(Fo-squared), status flag
#
data_I
_shelx_title ' DATA_I'
_shelx_refln_list_code          4
_shelx_F_calc_maximum      221.13
_exptl_crystal_F_000       768.00
_reflns_d_resolution_high  0.7501

loop_
 _space_group_symop_operation_xyz
 'x, y, z'
 '-x, -y+1/2, z'
 '-x, y+1/2, -z'
 'x, -y, -z'
 'x+1/2, y+1/2, z+1/2'
 '-x+1/2, -y+1, z+1/2'
 '-x+1/2, y+1, -z+1/2'
 'x+1/2, -y+1/2, -z+1/2'
 '-x, -y, -z'
 'x, y-1/2, -z'
 'x, -y-1/2, z'
 '-x, y, z'
 '-x+1/2, -y+1/2, -z+1/2'
 'x+1/2, y, -z+1/2'
 'x+1/2, -y, z+1/2'
 '-x+1/2, y+1/2, z+1/2'

_cell_length_a     7.5012
_cell_length_b     7.1444
_cell_length_c    24.7457
_cell_angle_alpha  90.000
_cell_angle_beta   90.000
_cell_angle_gamma  90.000

_shelx_F_squared_multiplier     1.000

loop_
 _refln_index_h
 _refln_index_k
 _refln_index_l
 _refln_F_squared_calc
 _refln_F_squared_meas
 _refln_F_squared_sigma
 _refln_observed_status
   6   0   0      19941.68      20365.88       662.92 o
   8   0   0       9888.04       9827.40       301.71 o
  10   0   0       2495.51       2615.90        80.85 o
   2   2   0      31738.41      34169.50      1338.38 o
   4   2   0      19315.16      20441.48       503.94 o
   6   2   0       9556.92       9698.17       202.55 o
   8   2   0       4562.06       4570.99       112.76 o
   0   4   0      28429.10      29172.27       706.76 o
   2   4   0       3511.54       3326.95       118.29 o
   4   4   0      14870.02      14290.23       303.54 o
   6   4   0       3673.85       3737.38        73.13 o
   8   4   0       3369.73       3621.66       110.52 o
   0   6   0      28276.71      28590.27       596.68 o
   2   6   0      23641.88      24679.11       513.82 o
   4   6   0      15313.16      14966.91       312.83 o
   6   6   0       7370.82       7422.22       295.38 o
   0   8   0      10538.47      10199.53       762.23 o
   2   8   0       4939.46       4879.47       104.28 o
   4   8   0       6463.76       6377.92       158.54 o
   3   0   1      39750.69      38531.57       716.90 o
   5   0   1       7520.26       7560.89       158.01 o
   7   0   1       7518.28       7518.77       157.25 o
   9   0   1       1345.57       1366.48        31.06 o
   2   1   1      14480.87      16087.33       486.61 o
   4   1   1        381.41        484.50        11.59 o
   6   1   1        370.87        369.35         6.90 o
   8   1   1          3.97         -1.84         2.20 o
   1   2   1      28348.10      28332.85       532.61 o
   3   2   1      15179.07      15585.39       226.43 o
   5   2   1      11948.72      11869.55       186.93 o
   7   2   1       4088.98       4107.29        71.46 o
   9   2   1       2335.37       2546.87        46.07 o
   0   3   1      12908.45      13866.72       290.14 o
   2   3   1       2523.80       2586.58        91.37 o
   4   3   1       3320.47       3367.56        52.00 o
   6   3   1        361.63        366.14         8.09 o
   8   3   1        212.58        199.82         6.88 o
   1   4   1      19334.40      20239.58       313.98 o
   3   4   1      19275.70      19337.57       403.70 o
   5   4   1       6752.66       6493.62        93.99 o
   7   4   1       5790.59       6022.37       170.66 o
   9   4   1       1297.45       1418.57        32.96 o
   0   5   1        145.16        162.97         7.28 o
   2   5   1        127.88        118.75         3.87 o
   4   5   1        104.20         80.49         3.49 o
   6   5   1          5.37          4.61         2.69 o
   8   5   1         16.93          8.15         2.78 o
   1   6   1      16447.84      16415.52       197.38 o
   3   6   1      11271.36      11520.48       220.03 o
   5   6   1       7427.59       7548.98       143.91 o
   7   6   1       2949.51       3081.92        96.85 o
   0   7   1         24.65         27.02         2.32 o
   2   7   1        276.15        280.04         5.69 o
   4   7   1          4.91         -2.30         2.30 o
   6   7   1         31.04         13.37         4.28 o
   1   8   1       5987.30       5939.36        88.82 o
   3   8   1       5470.83       5363.50        94.15 o
   5   8   1       2657.01       2720.37        64.04 o
   0   9   1        737.02        724.86        24.31 o
   2   9   1        298.47        265.05         8.69 o
   2   0   2       3358.01       3207.22        83.78 o
   4   0   2      15219.86      15169.28       366.99 o
   6   0   2       3894.86       3844.36        81.09 o
   8   0   2       2524.31       2523.93        54.58 o
   3   1   2       8430.31       8500.10       127.54 o
   5   1   2       2019.15       1948.31        26.71 o
   7   1   2       1606.66       1581.82        24.58 o
   9   1   2        359.07        359.61         9.09 o
   0   2   2      15154.59      14343.53       443.54 o
   2   2   2      38274.99      38551.77       548.07 o
   4   2   2       9416.46       9101.62       157.60 o
   6   2   2       7359.34       7213.17       100.89 o
   8   2   2       2208.09       2232.40        40.33 o
   1   3   2       5434.68       5826.30        99.17 o
   3   3   2       4843.38       4904.43        75.22 o
   5   3   2       1411.17       1394.42        24.94 o
   7   3   2       1028.20       1023.64        20.15 o
   9   3   2        215.01        224.43         7.83 o
   0   4   2      20084.47      20589.03       378.64 o
   2   4   2       5795.85       6032.05       117.39 o
   4   4   2       9627.52       9336.32       167.68 o
   6   4   2       3066.69       2960.29        44.03 o
   8   4   2       1883.08       1953.67        43.69 o
   1   5   2       1029.88       1087.23        15.43 o
   3   5   2       1100.79       1063.68        24.69 o
   5   5   2        470.70        436.86         9.93 o
   7   5   2        476.00        485.55        11.29 o
   0   6   2       3248.12       3275.15        53.23 o
   2   6   2       5888.74       5863.44        74.51 o
   4   6   2       2416.71       2362.26        37.58 o
   6   6   2       2222.13       2260.16        47.58 o
   1   7   2        791.08        806.32        12.77 o
   3   7   2        834.88        887.73        15.04 o
   5   7   2        400.69        385.56        16.99 o
   0   8   2       6340.67       6113.68       146.49 o
   2   8   2       3774.39       3804.53        61.61 o
   4   8   2       3713.52       3835.33        98.76 o
   1   9   2       1104.15       1073.98        20.63 o
   3   9   2        944.51        957.48        22.41 o
   3   0   3      20278.31      20578.04       383.96 o
   5   0   3       6215.34       6299.61       132.05 o
   7   0   3       4456.55       4314.43        91.17 o
   9   0   3        994.47       1000.08        26.07 o
   2   1   3        654.59        649.33         9.07 o
   4   1   3       5648.33       5730.19        97.76 o
   6   1   3       1446.68       1456.81        21.29 o
   8   1   3       1175.78       1190.21        20.63 o
   1   2   3      25062.25      25072.34       431.77 o
   3   2   3       8247.38       8330.11       137.69 o
   5   2   3      10134.94       9986.60       132.03 o
   7   2   3       1928.26       1872.40        31.33 o
   9   2   3       1714.49       1881.01        34.81 o
   0   3   3      25886.16      27360.80       570.38 o
   2   3   3       8335.66       8721.42       139.25 o
   4   3   3       9857.40       9703.99       145.65 o
   6   3   3       2661.55       2646.22        38.56 o
   8   3   3       1487.26       1595.61        32.56 o
   1   4   3       8711.96       8982.15       141.34 o
   3   4   3       8701.73       8523.93       127.87 o
   5   4   3       3461.28       3373.11        53.23 o
   7   4   3       2623.72       2622.49        51.27 o
   9   4   3        667.73        695.89        18.29 o
   0   5   3      13280.68      13985.03       239.80 o
   2   5   3       6331.89       6461.15        95.75 o
   4   5   3       6811.44       6782.22       116.73 o
   6   5   3       2202.91       2208.24        39.21 o
   8   5   3       1247.52       1288.77        30.42 o
   1   6   3       6972.08       6923.06        87.28 o
   3   6   3       4250.52       4215.37        67.74 o
   5   6   3       3934.76       4015.99        79.38 o
   7   6   3       1132.41       1157.83        40.64 o
   0   7   3       4049.79       3959.78        98.17 o
   2   7   3       2042.89       1995.39        33.92 o
   4   7   3       2450.20       2428.56        54.99 o
   6   7   3        971.55        975.31        24.23 o
   1   8   3       4048.65       4118.78        71.62 o
   3   8   3       3409.50       3531.60        62.33 o
   5   8   3       1823.64       1716.51       118.33 o
   0   9   3       1815.04       1726.87        64.58 o
   2   9   3       1004.90       1044.51        20.49 o
   2   0   4       2404.89       2299.74        48.09 o
   4   0   4       2094.35       1915.94        47.47 o
   6   0   4       1417.09       1284.44        35.92 o
   8   0   4        608.95        568.26        14.18 o
   3   1   4      14654.85      14995.30       213.21 o
   5   1   4       6967.18       6979.83        92.42 o
   7   1   4       3504.97       3485.59        56.11 o
   9   1   4       1200.14       1307.20        25.07 o
   0   2   4        582.18        589.08        14.90 o
   2   2   4      23959.19      23357.65       716.81 o
   4   2   4        514.68        508.54        11.86 o
   6   2   4       3735.24       3580.88        53.89 o
   8   2   4        503.84        511.80        11.34 o
   1   3   4      15359.93      15746.53       294.86 o
   3   3   4      11687.71      11448.73       216.36 o
   5   3   4       5430.17       5362.46        72.63 o
   7   3   4       2633.34       2570.99        45.90 o
   9   3   4        927.25       1093.97        23.77 o
   0   4   4       9982.27       9266.72       172.89 o
   2   4   4       7437.63       7313.74       137.01 o
   4   4   4       4423.62       4324.40        68.67 o
   6   4   4       2287.44       2232.66        33.99 o
   8   4   4        827.42        839.21        20.74 o
   1   5   4       6607.44       6628.41        87.69 o
   3   5   4       5282.63       5272.79        91.05 o
   5   5   4       3029.90       3011.18        53.68 o
   7   5   4       1664.26       1720.45        34.26 o
   0   6   4       1010.93        997.44        16.37 o
   2   6   4       6131.26       6228.50        83.11 o
   4   6   4        851.69        810.68        18.61 o
   6   6   4       1764.88       1708.63        41.01 o
   1   7   4       3007.19       3024.77        43.31 o
   3   7   4       2618.48       2664.23        75.24 o
   5   7   4       1626.60       1641.03        48.38 o
   0   8   4       1253.72       1269.43        28.94 o
   2   8   4       1270.08       1213.43        23.31 o
   4   8   4        834.07        833.18        21.77 o
   1   9   4       2440.11       2417.57        48.18 o
   3   9   4       1997.06       2078.86        38.82 o
   3   0   5       6906.82       6743.93       125.56 o
   5   0   5       1745.58       1689.61        33.04 o
   7   0   5       1298.46       1250.71        27.96 o
   9   0   5        191.45        189.06         6.57 o
   2   1   5      32141.96      32288.63       411.22 o
   4   1   5      11256.51      11437.71       194.23 o
   6   1   5       7900.44       7870.12       109.58 o
   8   1   5       2789.84       2817.58        46.10 o
   1   2   5       3294.55       3221.79        66.49 o
   3   2   5        191.52        177.57         4.81 o
   5   2   5       2511.78       2377.58        31.09 o
   7   2   5         56.23         48.42         2.80 o
   9   2   5        417.99        448.69        10.87 o
   0   3   5      24892.66      26057.36       628.03 o
   2   3   5      29430.11      30404.48       577.84 o
   4   3   5      11638.36      11952.05       168.81 o
   6   3   5       7609.78       7550.16       106.18 o
   8   3   5       2520.01       2579.46        46.52 o
   1   4   5        479.74        405.82         9.38 o
   3   4   5        801.31        712.89        17.32 o
   5   4   5        200.51        181.10         5.40 o
   7   4   5        284.43        297.63         9.11 o
   0   5   5      12649.30      13244.64       247.76 o
   2   5   5      15070.77      15674.86       246.23 o
   4   5   5       7670.68       7305.23       140.67 o
   6   5   5       5135.74       5071.72        98.85 o
   8   5   5       1956.16       2086.21        42.22 o
   1   6   5        891.96        838.47        14.79 o
   3   6   5        296.45        307.67         7.79 o
   5   6   5        767.16        725.00        32.70 o
   7   6   5         51.01         50.40         4.42 o
   0   7   5       6935.81       7201.19       151.31 o
   2   7   5       7869.22       7909.92       135.21 o
   4   7   5       4442.83       4543.07       114.14 o
   6   7   5       3167.17       3374.66        77.61 o
   1   8   5        287.20        270.65         8.42 o
   3   8   5        274.56        256.01         7.11 o
   5   8   5        141.64        113.77        11.65 o
   0   9   5       3991.25       3952.00       126.02 o
   2   9   5       4213.11       4263.86        88.09 o
   0   0   6          2.05          1.05         1.66 o
   2   0   6       5002.24       5511.47       114.86 o
   4   0   6         29.96         21.32         1.69 o
   6   0   6         39.95         36.58         2.67 o
   8   0   6         46.06         43.92         3.73 o
   1   1   6      28338.32      28614.83       454.84 o
   3   1   6      14822.94      15387.21       208.02 o
   5   1   6      11903.21      12034.84       150.93 o
   7   1   6       4477.12       4379.68        58.53 o
   9   1   6       2255.76       2411.51        40.06 o
   0   2   6        492.38        480.73        14.05 o
   2   2   6       5703.13       6230.50       133.07 o
   4   2   6          1.44          4.92         1.84 o
   6   2   6        578.10        538.42         9.50 o
   8   2   6         39.44         33.67         2.64 o
   1   3   6      48759.20      49571.38      1031.49 o
   3   3   6      29296.18      30905.46       504.27 o
   5   3   6      16326.43      16360.64       229.74 o
   7   3   6       5841.89       5747.83        99.49 o
   9   3   6       2603.39       2743.63        54.27 o
   0   4   6       6008.90       5816.02       379.33 o
   2   4   6       1143.75       1334.85        37.53 o
   4   4   6       2031.29       1977.58        39.82 o
   6   4   6        291.76        262.00         6.05 o
   8   4   6        217.94        207.15         7.19 o
   1   5   6      14453.97      15233.84       239.88 o
   3   5   6      10195.29      10155.43       189.62 o
   5   5   6       7176.88       7009.45       112.09 o
   7   5   6       3090.31       3021.41        52.09 o
   0   6   6          5.22          6.00         1.36 o
   2   6   6       1005.17        972.52        16.63 o
   4   6   6         48.82         38.50         3.70 o
   6   6   6        307.05        281.13        10.94 o
   1   7   6       6498.60       6486.22       116.11 o
   3   7   6       4995.57       5031.77        81.50 o
   5   7   6       3706.16       3998.86       171.59 o
   0   8   6        394.12        387.52        10.81 o
   2   8   6        107.31         95.49         4.11 o
   4   8   6        229.47        212.95         9.67 o
   1   9   6       6213.59       6483.44       121.99 o
   1   0   7       6898.70       7071.62       319.93 o
   3   0   7        449.56        536.85        12.34 o
   5   0   7       1521.11       1576.57        24.32 o
   7   0   7          0.22         -0.19         2.44 o
   9   0   7        122.35        122.26         5.83 o
   0   1   7      27185.93      28960.30      1213.83 o
   2   1   7      48897.74      50007.59      1676.82 o
   4   1   7      14641.60      14474.08       228.08 o
   6   1   7      10028.07       9790.40       117.76 o
   8   1   7       3210.33       3118.55        50.85 o
   1   2   7       2012.69       2143.75        38.23 o
   3   2   7        156.79        178.88         4.18 o
   5   2   7        482.91        491.93         8.38 o
   7   2   7         10.60          9.07         1.58 o
   9   2   7         43.18         25.31         2.97 o
   0   3   7      10970.70      10369.47       250.12 o
   2   3   7      20585.03      20305.66       357.70 o
   4   3   7       7326.86       6936.99        99.02 o
   6   3   7       6538.15       6270.17        88.58 o
   8   3   7       2221.14       2275.60        41.43 o
   1   4   7        438.53        525.73        10.39 o
   3   4   7        631.36        623.17        11.66 o
   5   4   7          2.90          4.70         1.29 o
   7   4   7         96.68         75.76         4.61 o
   0   5   7       9103.68       9157.42       190.89 o
   2   5   7      13627.24      13887.31       249.48 o
   4   5   7       6059.28       5904.98       125.09 o
   6   5   7       4561.05       4473.43        79.64 o
   8   5   7       1683.05       1757.83        36.16 o
   1   6   7       1585.79       1596.42        24.80 o
   3   6   7       1397.43       1377.93        27.59 o
   5   6   7        289.90        264.63         9.99 o
   7   6   7        264.96        244.07         9.34 o
   0   7   7       6612.63       6888.41       145.03 o
   2   7   7       8417.73       8514.08       145.71 o
   4   7   7       4160.02       4066.68       126.37 o
   6   7   7       3111.70       2942.92       109.65 o
   1   8   7         14.37          7.53         1.31 o
   3   8   7          0.18         -0.01         2.48 o
   0   9   7       3285.99       3119.84        87.97 o
   2   9   7       3924.83       3929.83        69.72 o
   0   0   8        731.74        676.21        40.30 o
   2   0   8      20438.16      21074.27       508.31 o
   4   0   8         65.02         64.03         2.53 o
   6   0   8       2154.94       2043.69        36.14 o
   8   0   8        137.88        135.70         6.38 o
   1   1   8      28506.05      28301.32       451.54 o
   3   1   8      16906.60      17020.96       219.88 o
   5   1   8      10453.82      10156.45       122.00 o
   7   1   8       4017.87       3827.93        51.38 o
   9   1   8       1805.54       1849.64        31.46 o
   0   2   8       3436.47       3673.19       117.53 o
   2   2   8       2232.37       2352.42        39.47 o
   4   2   8       1559.97       1572.87        20.60 o
   6   2   8        728.34        748.79        11.73 o
   8   2   8        278.00        267.24         8.00 o
   1   3   8      10277.25       9972.69       150.21 o
   3   3   8       8073.69       7946.06       129.18 o
   5   3   8       6208.10       6178.21        72.72 o
   7   3   8       2777.09       2739.04        48.80 o
   9   3   8       1443.86       1606.35        33.31 o
   0   4   8        148.95        129.89         4.98 o
   2   4   8       4546.17       4476.92       102.27 o
   4   4   8         10.26         14.36         1.78 o
   6   4   8       1043.84       1054.61        17.34 o
   8   4   8         81.62         76.10         4.37 o
   1   5   8      16440.66      16339.94       278.19 o
   3   5   8      11196.28      11065.37       206.70 o
   5   5   8       7258.60       7108.98       134.73 o
   7   5   8       3127.06       3151.09        54.14 o
   0   6   8        778.01        821.14        18.68 o
   2   6   8        609.82        614.28        11.42 o
   4   6   8        416.94        416.89        13.77 o
   6   6   8        248.08        239.35        10.00 o
   1   7   8       9469.49       9208.44       189.21 o
   3   7   8       6991.44       6729.98       127.16 o
   5   7   8       4553.21       4339.89       221.98 o
   0   8   8        104.27         98.92         4.71 o
   2   8   8       1066.26       1068.61        19.28 o
   4   8   8         91.74         80.98         6.84 o
   1   9   8       2508.30       2440.93        44.02 o
   1   0   9      18129.98      19339.17      1035.11 o
   3   0   9       4749.79       4703.29       113.73 o
   5   0   9       6885.63       6799.30       115.89 o
   7   0   9        687.62        651.02        14.59 o
   9   0   9       1014.06       1106.09        25.86 o
   0   1   9      39030.87      36842.08      1089.53 o
   2   1   9      20409.94      21105.19       304.78 o
   4   1   9      15677.28      15549.23       229.19 o
   6   1   9       5649.04       5389.00        65.46 o
   8   1   9       2779.94       2769.79        42.60 o
   1   2   9       4766.93       5086.08        87.84 o
   3   2   9       4314.72       4600.73        65.71 o
   5   2   9       1764.49       1867.32        26.14 o
   7   2   9       1357.34       1400.39        22.36 o
   9   2   9        301.85        329.18         9.57 o
   0   3   9      16332.59      15542.55       375.47 o
   2   3   9       9498.53       9474.30       275.09 o
   4   3   9       8712.13       8521.71       109.36 o
   6   3   9       3868.06       3761.60        48.74 o
   8   3   9       2079.62       2092.06        38.38 o
   1   4   9       3647.90       3783.37        71.44 o
   3   4   9       1406.82       1457.24        24.37 o
   5   4   9       2604.66       2546.88        34.29 o
   7   4   9        328.79        334.87         8.82 o
   0   5   9       7886.22       7969.66       148.64 o
   2   5   9       5443.99       5459.50        93.83 o
   4   5   9       5116.08       5022.12        89.81 o
   6   5   9       2184.68       2077.62        46.54 o
   8   5   9       1293.30       1362.94        29.01 o
   1   6   9       2985.11       2838.97        52.04 o
   3   6   9       2490.25       2492.44        38.21 o
   5   6   9       1220.13       1144.20        65.97 o
   7   6   9        759.21        825.69        23.30 o
   0   7   9       5269.36       5428.95       169.51 o
   2   7   9       3886.32       3874.55        67.73 o
   4   7   9       3185.77       3275.66       108.49 o
   6   7   9       1559.13       1738.36        94.40 o
   1   8   9       1638.52       1697.40        31.15 o
   3   8   9        942.53        890.26        24.96 o
   0   9   9       3327.42       3272.80        81.87 o
   0   0  10       5081.73       5553.63       594.73 o
   2   0  10      24929.87      26606.86       475.92 o
   4   0  10       3724.22       3708.85        78.30 o
   6   0  10       4906.97       4727.40        89.16 o
   8   0  10       1222.60       1245.20        28.46 o
   1   1  10      18468.66      18757.96       286.42 o
   3   1  10      14093.41      14223.28       192.35 o
   5   1  10       5484.41       5295.81        61.64 o
   7   1  10       3011.00       2946.91        42.22 o
   9   1  10        894.87        914.75        18.11 o
   0   2  10      13708.67      14729.87       367.08 o
   2   2  10       4884.14       5150.73        82.70 o
   4   2  10       6810.07       6936.71        76.09 o
   6   2  10       2209.65       2151.75        31.12 o
   8   2  10       1367.53       1421.52        24.54 o
   1   3  10       3200.96       3256.45        49.37 o
   3   3  10       3802.30       3547.33        85.39 o
   5   3  10       2136.91       2042.31        27.64 o
   7   3  10       1598.84       1564.03        29.03 o
   0   4  10       3530.01       3626.74        88.62 o
   2   4  10      11322.40      11778.11       175.99 o
   4   4  10       2721.63       2744.82        52.31 o
   6   4  10       3136.62       3054.23        52.32 o
   8   4  10        915.38        996.63        21.82 o
   1   5  10       9079.22       8527.21       136.70 o
   3   5  10       6942.53       6452.03       125.59 o
   5   5  10       3669.83       3557.41        77.40 o
   7   5  10       2087.09       2147.44        39.50 o
   0   6  10       7666.09       7469.88       155.97 o
   2   6  10       4842.52       4747.88        71.06 o
   4   6  10       4367.94       4365.26        84.10 o
   6   6  10       1805.66       1774.16        50.12 o
   1   7  10       6937.63       6836.97       117.26 o
   3   7  10       5445.15       5487.81        88.16 o
   5   7  10       2900.71       3031.03       195.60 o
   0   8  10       1861.24       1816.57        40.84 o
   2   8  10       3139.98       3120.48        51.40 o
   4   8  10       1280.65       1294.61        37.61 o
   1   9  10       1082.44       1010.81        19.73 o
   1   0  11       6059.73       5386.09       175.23 o
   3   0  11       3837.73       3896.87       115.75 o
   5   0  11       5252.33       5216.73        98.00 o
   7   0  11       1317.69       1325.73        28.62 o
   9   0  11       1261.91       1416.78        32.52 o
   0   1  11      25867.64      26116.70      1141.45 o
   2   1  11       7573.19       7964.64       187.52 o
   4   1  11       9367.38       9209.42       128.01 o
   6   1  11       2286.71       2140.11        29.33 o
   8   1  11       1355.00       1291.27        20.82 o
   1   2  11      18411.27      18852.86       360.22 o
   3   2  11      15699.53      15556.58       234.43 o
   5   2  11       5387.48       5228.27        63.36 o
   7   2  11       3872.83       3871.22        58.49 o
   9   2  11        798.96        875.55        18.17 o
   0   3  11       5681.25       5716.70       138.09 o
   2   3  11       1045.00       1052.11        19.68 o
   4   3  11       3099.93       3057.79        39.43 o
   6   3  11        976.62        926.02        14.95 o
   8   3  11        778.86        780.38        16.41 o
   1   4  11      11556.46      11620.23       182.91 o
   3   4  11       6623.83       6745.41       103.14 o
   5   4  11       5602.76       5634.47        75.91 o
   7   4  11       1540.88       1565.50        35.94 o
   0   5  11       5373.19       5196.52        97.85 o
   2   5  11       2078.90       1897.94        34.15 o
   4   5  11       3092.34       3072.37        81.45 o
   6   5  11        907.94        917.99        31.53 o
   1   6  11       1664.33       1840.96        32.69 o
   3   6  11       1833.82       1896.23        29.67 o
   5   6  11        893.56        921.05        28.75 o
   7   6  11        915.60        988.36        32.43 o
   0   7  11       3965.21       3904.24       116.53 o
   2   7  11       2090.41       1971.94        35.06 o
   4   7  11       2155.63       2017.38        60.65 o
   1   8  11       2960.02       3087.63        61.22 o
   3   8  11       2053.68       2116.47        42.85 o
   0   0  12       3537.72       3416.20       132.60 o
   2   0  12       4554.55       4651.53       114.97 o
   4   0  12       3451.75       3452.32        65.55 o
   6   0  12       2851.30       2815.66        54.01 o
   8   0  12       1418.42       1522.80        30.82 o
   1   1  12        575.22        496.10         9.51 o
   3   1  12        765.35        710.29        13.58 o
   5   1  12        198.62        195.11         3.39 o
   7   1  12        263.92        253.23         5.16 o
   9   1  12         39.57         39.65         2.68 o
   0   2  12      29471.66      30226.32       752.45 o
   2   2  12       4364.47       4372.86        84.53 o
   4   2  12      13036.79      12939.91       140.63 o
   6   2  12       2429.75       2393.53        33.55 o
   8   2  12       2130.75       2149.40        36.00 o
   1   3  12       1341.06       1345.85        25.30 o
   3   3  12       1491.16       1518.15        22.60 o
   5   3  12        477.42        485.95         8.02 o
   7   3  12        380.20        366.99         8.58 o
   0   4  12      12920.74      12740.23       430.07 o
   2   4  12      12540.69      12779.88       193.23 o
   4   4  12       7240.79       7140.50       225.84 o
   6   4  12       3790.47       3691.68        59.08 o
   8   4  12       1633.53       1792.03        41.05 o
   1   5  12        323.11        347.04         5.98 o
   3   5  12        367.63        362.93         8.29 o
   5   5  12        115.71        103.46         4.64 o
   7   5  12        151.74        139.24         8.22 o
   0   6  12       8983.90       9244.58       192.80 o
   2   6  12       3109.98       3218.08        51.90 o
   4   6  12       5401.31       5272.20       100.76 o
   6   6  12       1606.84       1626.03        46.96 o
   1   7  12        193.01        218.94         6.25 o
   3   7  12        213.07        228.99        10.40 o
   5   7  12         78.57         73.66         9.44 o
   0   8  12       3680.23       3787.60        81.93 o
   2   8  12       3371.87       3506.18        67.13 o
   4   8  12       2344.98       2441.24        55.33 o
   1   0  13      24620.73      26989.94      1136.82 o
   3   0  13      17071.45      17282.39       416.25 o
   5   0  13      11007.30      10795.66       200.96 o
   7   0  13       4253.88       4077.50        77.64 o
   9   0  13       2225.90       2373.46        60.03 o
   0   1  13        580.71        595.12        23.94 o
   2   1  13         20.77         35.39         2.50 o
   4   1  13        112.44        140.39         3.08 o
   6   1  13          3.87          5.29         0.99 o
   8   1  13         18.97         16.80         2.35 o
   1   2  13      20688.42      20198.70       431.34 o
   3   2  13      19625.31      19776.86       268.37 o
   5   2  13       6546.23       6440.07        77.93 o
   7   2  13       5707.93       5532.41        88.61 o
   0   3  13         87.14        121.17         6.09 o
   2   3  13          0.46          0.77         0.94 o
   4   3  13         57.70         69.89         3.53 o
   6   3  13          0.60          3.44         1.45 o
   8   3  13         14.33          7.30         2.91 o
   1   4  13      14401.94      14595.93       203.95 o
   3   4  13      10056.67      10150.44       151.58 o
   5   4  13       6682.55       6488.13        98.08 o
   7   4  13       2681.72       2607.45        57.65 o
   0   5  13          2.45          6.34         4.49 o
   2   5  13          8.55         13.60         1.55 o
   4   5  13          1.25         10.24         2.14 o
   6   5  13          3.05          1.91         2.50 o
   1   6  13       6200.57       6069.00        96.25 o
   3   6  13       6178.11       5859.02        87.34 o
   5   6  13       2752.82       2644.19        68.48 o
   0   7  13          7.47         14.97         2.49 o
   2   7  13         41.28         45.80         3.74 o
   4   7  13          1.50          6.87         2.46 o
   1   8  13       4232.72       4253.90        74.05 o
   3   8  13       3309.82       3229.78        63.56 o
   0   0  14      10762.51      10174.84       940.94 o
   2   0  14      15406.03      15999.95       372.06 o
   4   0  14       7013.89       6848.64       117.04 o
   6   0  14       5620.68       5372.94       113.35 o
   8   0  14       2107.00       2122.44        46.92 o
   1   1  14         57.55         60.42         2.58 o
   3   1  14        177.78        177.09         4.14 o
   5   1  14         25.48         24.17         1.35 o
   7   1  14         50.68         50.33         2.24 o
   0   2  14      28040.81      30102.31      2999.29 o
   2   2  14       8773.25       8564.77       214.24 o
   4   2  14      14015.43      13935.65       151.43 o
   6   2  14       4101.10       4000.76        56.70 o
   8   2  14       2661.43       2645.85        47.43 o
   1   3  14         37.35         38.37         2.82 o
   3   3  14         69.14         62.29         2.27 o
   5   3  14         28.02         30.05         1.58 o
   7   3  14         62.77         65.31         4.03 o
   0   4  14      15127.10      14994.91       278.61 o
   2   4  14      16495.21      15975.20       318.93 o
   4   4  14       8456.70       8052.17       185.98 o
   6   4  14       5418.71       5171.99        84.93 o
   8   4  14       2052.22       2175.34        49.04 o
   1   5  14        524.00        552.72         9.40 o
   3   5  14        432.28        427.10         8.45 o
   5   5  14        193.93        192.73         6.99 o
   7   5  14        115.05        103.83         8.47 o
   0   6  14      10816.24      10842.81       319.25 o
   2   6  14       5249.18       5028.74        95.85 o
   4   6  14       6363.44       6326.85       157.99 o
   6   6  14       2451.89       2346.16        64.51 o
   1   7  14        372.14        394.21        10.22 o
   3   7  14        304.91        315.55         7.78 o
   5   7  14        132.85        121.05        13.91 o
   0   8  14       3468.50       3368.53       178.02 o
   2   8  14       3657.24       3662.02        70.16 o
   1   0  15      15095.80      15601.53       339.45 o
   3   0  15       9494.12       9404.06       200.78 o
   5   0  15       7731.68       7492.67       165.53 o
   7   0  15       2540.77       2393.83        52.27 o
   0   1  15       9563.90       9808.45       212.71 o
   2   1  15       2592.11       2720.04        42.12 o
   4   1  15       3918.74       3899.59        49.77 o
   6   1  15        952.79        928.27        14.41 o
   8   1  15        650.30        653.65        12.48 o
   1   2  15      12164.99      12067.79       230.31 o
   3   2  15      11263.77      10492.93       158.12 o
   5   2  15       4354.19       4225.18        56.57 o
   7   2  15       3673.08       3513.01        53.64 o
   0   3  15       4378.26       4578.54        98.62 o
   2   3  15       1128.60       1159.75        20.77 o
   4   3  15       2373.84       2425.02        32.85 o
   6   3  15        561.92        549.55        11.88 o
   8   3  15        460.94        463.24        10.72 o
   1   4  15      10045.07       9924.80       147.77 o
   3   4  15       6909.81       6769.52       160.64 o
   5   4  15       5135.62       5012.94        83.63 o
   7   4  15       1829.89       1823.03        42.99 o
   0   5  15       1092.77       1101.11        20.42 o
   2   5  15        222.47        228.75         5.58 o
   4   5  15        663.82        658.54        15.35 o
   6   5  15        181.01        167.30         5.97 o
   1   6  15       6044.70       6270.98       118.69 o
   3   6  15       5652.35       5588.31        97.36 o
   5   6  15       2668.13       2784.55        81.51 o
   0   7  15       1152.96       1050.07        33.76 o
   2   7  15        391.58        391.68         9.50 o
   4   7  15        694.68        705.13        18.81 o
   1   8  15       3466.21       3523.04        62.12 o
   0   0  16       3157.24       2963.59       152.49 o
   2   0  16      15467.72      15548.72       297.46 o
   4   0  16       3069.47       2964.11        47.84 o
   6   0  16       5063.49       4860.62       102.98 o
   8   0  16       1353.00       1363.95        31.41 o
   1   1  16       3727.27       3703.78        60.18 o
   3   1  16       3450.63       3555.92        47.22 o
   5   1  16       1447.62       1461.91        21.65 o
   7   1  16       1041.80       1043.48        17.46 o
   0   2  16      21334.29      22107.75       681.41 o
   2   2  16      15216.81      14672.64       383.50 o
   4   2  16      11206.40      11422.92       129.28 o
   6   2  16       5063.89       5053.07        75.52 o
   8   2  16       2201.50       2166.52        39.40 o
   1   3  16       3906.39       4126.82        73.29 o
   3   3  16       3603.35       3718.44        54.75 o
   5   3  16       1705.33       1707.29        24.21 o
   7   3  16       1237.01       1253.33        24.00 o
   0   4  16       8161.30       8524.72       159.57 o
   2   4  16      15592.01      15840.80       298.65 o
   4   4  16       4951.29       4656.80        94.87 o
   6   4  16       4907.96       4692.04        73.39 o
   1   5  16       3469.03       3551.85        57.21 o
   3   5  16       3023.67       2982.90        50.46 o
   5   5  16       1494.88       1488.73        53.37 o
   0   6  16       3084.01       3082.04        92.80 o
   2   6  16       2333.25       2208.68        47.61 o
   4   6  16       2151.76       2145.01       101.44 o
   6   6  16       1330.45       1333.87        46.88 o
   1   7  16       2054.45       2025.69        44.06 o
   3   7  16       1766.63       1792.38        39.82 o
   0   8  16       3033.26       3101.70        94.15 o
   2   8  16       4526.66       4651.73        88.56 o
   1   0  17       4427.84       4387.40       186.96 o
   3   0  17       2105.98       2055.22        44.32 o
   5   0  17       3252.53       3165.54        67.79 o
   7   0  17        563.82        541.42        14.08 o
   0   1  17      10153.41      10469.75       234.77 o
   2   1  17       9284.12       9296.75       151.67 o
   4   1  17       4895.33       4816.05        58.89 o
   6   1  17       2504.85       2503.82        38.52 o
   8   1  17        803.99        842.83        15.61 o
   1   2  17       6296.67       5896.28        97.96 o
   3   2  17       5183.43       5090.92        67.77 o
   5   2  17       2556.22       2505.66        36.10 o
   7   2  17       1741.23       1742.38        29.46 o
   0   3  17         31.35         50.18         4.59 o
   2   3  17         68.69         79.06         3.12 o
   4   3  17        152.40        146.74         4.41 o
   6   3  17        260.41        280.93         6.11 o
   1   4  17       7063.20       7046.80       105.40 o
   3   4  17       4151.38       4101.17       110.78 o
   5   4  17       3966.85       3867.07        57.39 o
   7   4  17        988.45        977.27        21.07 o
   0   5  17       3041.40       3056.52       137.98 o
   2   5  17       2891.69       2783.51        55.20 o
   4   5  17       1669.27       1706.20        37.71 o
   6   5  17       1050.47       1121.94        23.21 o
   1   6  17       3383.04       3568.92        75.71 o
   3   6  17       2874.53       2889.11        62.36 o
   5   6  17       1568.94       1414.41        56.67 o
   0   7  17       3265.27       3263.29        98.58 o
   2   7  17       2745.99       2665.05        51.89 o
   4   7  17       1781.01       1768.16        59.50 o
   1   8  17       2047.57       2095.26        38.12 o
   0   0  18       5820.64       6001.11       287.00 o
   2   0  18      13762.41      13735.58       264.61 o
   4   0  18       2559.31       2569.89        45.07 o
   6   0  18       2597.79       2416.66        69.85 o
   8   0  18        458.55        453.49        14.33 o
   1   1  18      10101.28       9965.74       161.55 o
   3   1  18       7066.94       7044.55        97.87 o
   5   1  18       4257.82       4184.40        59.27 o
   7   1  18       1823.73       1861.93        33.96 o
   0   2  18        568.77        640.16        24.28 o
   2   2  18         90.99         94.40         3.92 o
   4   2  18        474.03        482.42         8.21 o
   6   2  18        108.26        103.89         3.49 o
   8   2  18        129.19        125.47         5.11 o
   1   3  18       3539.56       3457.23        57.04 o
   3   3  18       2955.84       2854.10        56.65 o
   5   3  18       2090.58       2069.88        29.04 o
   7   3  18       1130.57       1156.37        22.47 o
   0   4  18        579.53        603.03        43.11 o
   2   4  18        179.52        194.92         5.32 o
   4   4  18        113.34        105.79         4.77 o
   6   4  18         94.48        112.88         5.03 o
   1   5  18       4625.36       4545.03        78.48 o
   3   5  18       3550.22       3529.64        90.17 o
   5   5  18       2270.88       2267.80        67.12 o
   0   6  18       2178.89       2166.92        66.56 o
   2   6  18       1334.30       1325.58        29.59 o
   4   6  18       1103.94       1122.97        28.66 o
   1   7  18       3242.43       3244.03        69.50 o
   3   7  18       2523.79       2413.23        52.78 o
   1   0  19        737.56        767.87        22.64 o
   3   0  19        171.16        183.20         5.76 o
   5   0  19        490.50        471.80        12.36 o
   7   0  19          1.21          2.41         2.21 o
   0   1  19       6988.71       6809.51       176.29 o
   2   1  19      10580.52      10202.70       263.80 o
   4   1  19       4760.99       4751.90        66.77 o
   6   1  19       3880.06       3921.06        55.91 o
   8   1  19       1415.60       1507.68        26.06 o
   1   2  19          9.32         18.21         1.77 o
   3   2  19         63.00         56.19         3.11 o
   5   2  19          2.95          7.54         2.14 o
   7   2  19         79.58         77.12         4.57 o
   0   3  19      13134.93      13197.88       279.28 o
   2   3  19      15218.75      15286.41       363.50 o
   4   3  19       7710.40       7651.30       116.32 o
   6   3  19       5045.49       5063.74        88.00 o
   1   4  19        191.26        178.64         4.84 o
   3   4  19         32.34         32.97         5.99 o
   5   4  19        273.25        272.09         7.27 o
   7   4  19          4.99          7.06         2.56 o
   0   5  19       5757.90       6126.35       149.62 o
   2   5  19       7397.46       7261.54       138.78 o
   4   5  19       3770.50       3663.53        82.58 o
   6   5  19       2918.87       2897.35        51.79 o
   1   6  19        803.80        814.05        20.23 o
   3   6  19        651.57        666.90        16.61 o
   5   6  19        220.22        225.17        15.29 o
   0   7  19       3702.66       3856.73       116.14 o
   2   7  19       4135.44       4309.98        97.18 o
   0   0  20        124.67        154.75        11.36 o
   2   0  20        474.79        461.01        10.07 o
   4   0  20         27.94         23.87         2.13 o
   6   0  20         58.21         54.05         5.12 o
   1   1  20      12935.56      12741.49       315.63 o
   3   1  20       9042.90       9033.71       120.65 o
   5   1  20       6322.86       6280.61        88.23 o
   7   1  20       2563.25       2580.71        42.75 o
   0   2  20        694.07        677.38        26.29 o
   2   2  20        201.87        196.12         6.09 o
   4   2  20        320.25        324.02         6.55 o
   6   2  20         27.68         22.61         1.95 o
   1   3  20       9781.94       9498.10       158.21 o
   3   3  20       6933.93       6829.30       111.29 o
   5   3  20       4731.13       4639.44        63.50 o
   7   3  20       1967.63       2015.95        37.11 o
   0   4  20        111.58        105.10         5.56 o
   2   4  20          0.23          2.40         1.31 o
   4   4  20         30.25         25.63         4.42 o
   6   4  20          0.05          0.76         2.03 o
   1   5  20       4181.32       4159.14       120.92 o
   3   5  20       3070.56       3012.52        67.60 o
   5   5  20       2481.90       2420.17        90.99 o
   0   6  20        111.68        108.38         9.82 o
   2   6  20         81.63         63.25         3.68 o
   4   6  20         52.35         54.42         3.73 o
   1   7  20       3525.97       3537.05        75.71 o
   3   7  20       2713.16       2848.31        70.45 o
   1   0  21        290.73        248.90        10.86 o
   3   0  21        375.86        353.92         9.26 o
   5   0  21        121.53        110.42         6.69 o
   7   0  21        222.88        218.35         8.89 o
   0   1  21       6114.97       6214.11       139.48 o
   2   1  21       5660.27       5700.14       111.52 o
   4   1  21       4081.85       4074.50        65.26 o
   6   1  21       2359.15       2323.70        38.52 o
   1   2  21        673.63        682.96        17.22 o
   3   2  21        214.13        223.82         6.04 o
   5   2  21        579.52        532.95         9.93 o
   7   2  21         27.25         20.71         2.02 o
   0   3  21      10036.68       9941.71       210.65 o
   2   3  21       8639.58       8277.01       175.51 o
   4   3  21       6005.04       5845.38       112.65 o
   6   3  21       3093.53       3086.46        50.67 o
   1   4  21        782.38        763.63        15.94 o
   3   4  21        727.18        721.97        21.30 o
   5   4  21        262.63        256.74         7.16 o
   0   5  21       6736.91       6965.01       206.59 o
   2   5  21       6398.25       6556.36       126.22 o
   4   5  21       4261.75       4353.40        90.66 o
   1   6  21        448.14        453.97        13.75 o
   3   6  21        206.68        199.88         8.19 o
   0   7  21       3243.21       3381.22       102.83 o
   2   7  21       2811.11       2895.08        62.54 o
   0   0  22       3196.94       3261.19       121.41 o
   2   0  22       1674.12       1689.37        46.59 o
   4   0  22       1877.68       1859.87        47.15 o
   6   0  22        672.21        646.01        16.58 o
   1   1  22       9858.79       9757.02       182.09 o
   3   1  22       7617.56       7673.09       123.77 o
   5   1  22       4728.20       4699.72        70.65 o
   7   1  22       2335.42       2375.16        39.66 o
   0   2  22        462.23        489.94        16.79 o
   2   2  22       2821.04       2834.41        53.94 o
   4   2  22        360.94        348.55         8.31 o
   6   2  22        818.81        823.11        15.34 o
   1   3  22       6209.71       6233.15       113.60 o
   3   3  22       4880.79       4787.62        96.29 o
   5   3  22       3043.56       3049.70        55.99 o
   0   4  22        978.58        973.38        44.75 o
   2   4  22        462.76        462.21        11.90 o
   4   4  22        593.16        579.30        16.48 o
   6   4  22        203.18        192.06         7.80 o
   1   5  22       4872.80       4801.72       124.74 o
   3   5  22       3732.10       3775.58       123.41 o
   5   5  22       2487.94       2566.17        60.51 o
   0   6  22        199.99        177.35         9.82 o
   2   6  22        955.22        916.42        24.88 o
   1   7  22       2586.69       2829.31        61.32 o
   1   0  23        270.41        346.76        15.57 o
   3   0  23        398.20        418.97        15.62 o
   5   0  23        177.66        157.10         6.31 o
   7   0  23        293.03        297.08        10.93 o
   0   1  23       4671.73       4448.61       168.61 o
   2   1  23       2670.06       2711.53        64.06 o
   4   1  23       2950.43       2940.88        56.56 o
   6   1  23       1233.37       1202.22        21.21 o
   1   2  23       2654.40       2585.14        84.14 o
   3   2  23       1439.16       1413.41        28.64 o
   5   2  23       1648.97       1650.89        30.41 o
   0   3  23       5584.36       5818.14       144.88 o
   2   3  23       3206.28       3140.35        59.03 o
   4   3  23       3155.04       3146.63        70.27 o
   6   3  23       1201.14       1217.21        23.34 o
   1   4  23       3084.59       3009.27        68.35 o
   3   4  23       2534.16       2466.27        62.16 o
   5   4  23       1233.33       1196.45        23.24 o
   0   5  23       3367.13       3610.61       109.20 o
   2   5  23       2342.60       2387.73        54.60 o
   4   5  23       2135.18       2123.40        55.12 o
   1   6  23        814.16        727.62        20.58 o
   3   6  23        473.14        418.30        13.08 o
   2   0  24       3961.43       3572.41       115.75 o
   4   0  24       5287.29       5188.70       178.93 o
   6   0  24       1521.90       1507.05        35.31 o
   1   1  24        710.97        831.89        25.61 o
   3   1  24        777.95        824.80        19.92 o
   5   1  24        430.33        455.64         9.65 o
   0   2  24       3629.37       3671.40       119.28 o
   2   2  24       4762.88       4761.24       128.70 o
   4   2  24       2375.97       2386.22        49.30 o
   6   2  24       1702.64       1715.05        34.84 o
   1   3  24       4802.88       4873.59       105.70 o
   3   3  24       3850.47       3914.64        91.63 o
   5   3  24       1767.44       1786.19        36.10 o
   0   4  24       3485.21       3440.34       104.37 o
   2   4  24       1332.78       1281.44        30.86 o
   4   4  24       2210.94       2224.83        52.30 o
   1   5  24       1035.01       1069.86        24.90 o
   3   5  24        924.20        900.92        27.55 o
   0   6  24       1507.46       1476.95        47.46 o
   2   6  24       1868.15       1820.63        46.83 o
   1   0  25       7571.59       7472.58       194.24 o
   3   0  25       6609.38       6172.57       363.67 o
   5   0  25       2738.99       2619.49        57.35 o
   0   1  25       1448.75       1510.77        48.76 o
   2   1  25       1188.99       1203.16        32.85 o
   4   1  25        882.79        905.84        19.22 o
   6   1  25        502.91        526.82        10.85 o
   1   2  25       3411.91       3381.17        91.23 o
   3   2  25       2444.71       2385.89        80.17 o
   5   2  25       2082.45       2062.73        37.54 o
   0   3  25       1112.05       1160.82        41.56 o
   2   3  25        757.32        788.58        23.68 o
   4   3  25        621.64        650.28        17.07 o
   1   4  25       2667.02       2545.49        57.48 o
   3   4  25       2643.13       2610.17        65.44 o
   0   5  25        416.36        469.17        17.94 o
   2   5  25        383.32        406.50        12.26 o
   1   6  25       4707.17       4807.15       102.25 o
   0   0  26       8769.00       8785.08       409.75 o
   2   0  26       3817.43       3520.79       138.03 o
   4   0  26       4950.43       4835.93       144.89 o
   6   0  26       1583.08       1635.00        42.83 o
   1   1  26         55.71         60.25         6.07 o
   3   1  26         52.71         48.56         4.28 o
   5   1  26         28.94         23.18         2.34 o
   0   2  26       4317.26       4734.98       152.50 o
   2   2  26       5006.02       4863.35       192.32 o
   4   2  26       2793.01       2895.61        69.68 o
   1   3  26        130.40        136.96         6.33 o
   3   3  26        133.10        148.39         6.79 o
   5   3  26         58.14         55.02         3.62 o
   0   4  26       4936.87       4741.64       191.51 o
   2   4  26       2265.05       2206.48        51.09 o
   4   4  26       3057.49       3103.11        84.31 o
   1   5  26        401.99        415.34        15.72 o
   3   5  26        302.80        292.78        12.38 o
   1   0  27       6862.94       6981.21       236.39 o
   3   0  27       6123.48       6105.13       182.12 o
   5   0  27       2596.97       2548.36        65.71 o
   0   1  27          2.23          0.58         2.96 o
   2   1  27         47.82         67.79         7.69 o
   4   1  27          1.88          0.20         1.80 o
   1   2  27       3748.16       3637.74        86.77 o
   3   2  27       2775.54       2845.20        68.99 o
   5   2  27       2129.64       2165.76        43.26 o
   0   3  27          2.48         -1.64         3.27 o
   2   3  27         13.44         24.67         3.47 o
   4   3  27          2.53          4.48         2.49 o
   1   4  27       1968.40       1930.42        44.72 o
   3   4  27       2067.26       2011.47        51.55 o
   0   5  27        106.99         92.24        10.37 o
   2   5  27          8.30          6.27         3.67 o
   0   0  28       4946.10       5023.02       253.74 o
   2   0  28       2899.20       3114.53       101.53 o
   4   0  28       2813.27       2837.17        87.01 o
   1   1  28        314.78        309.48        14.40 o
   3   1  28        333.65        307.56        11.34 o
   5   1  28        161.16        156.20         5.93 o
   0   2  28       1633.53       1556.80        58.39 o
   2   2  28       3066.90       2991.49        96.12 o
   4   2  28       1144.21       1164.01        27.51 o
   1   3  28       1304.72       1341.81        32.57 o
   3   3  28       1028.22        977.04        28.95 o
   0   4  28       2503.49       2401.85       105.32 o
   2   4  28       1497.83       1554.55        37.56 o
   1   0  29       3238.58       3268.02       129.31 o
   3   0  29       2931.76       3243.73       139.69 o
   0   1  29       1249.01       1184.20        42.03 o
   2   1  29        965.31        912.97        47.54 o
   4   1  29        851.88        802.30        47.37 o
   1   2  29       3981.92       4449.80       123.20 o
   3   2  29       2718.92       2964.54        70.31 o
   0   3  29       2373.78       2504.39       109.68 o
   2   3  29       2000.51       2079.62        53.77 o
   1   4  29       2382.79       2418.70        61.43 o
   0   0  30       2358.27       2332.55       140.24 o
   2   0  30       1469.77       1535.04        46.33 o
   4   0  30       1560.66       1632.73        52.28 o
   1   1  30       1238.37       1283.31        38.37 o
   3   1  30       1080.64       1022.26        34.15 o
   0   2  30       1692.19       1883.47        98.74 o
   2   2  30       3119.35       3358.52       122.39 o
   1   3  30       1522.70       1470.44        42.59 o
   1   0  31        840.05        933.76        56.75 o
   3   0  31        818.02        881.16        42.56 o
   0   1  31       1631.38       1699.39        79.91 o
   2   1  31       1757.58       1749.91        48.88 o
   1   2  31       1298.49       1453.35        48.55 o
   0   3  31       1467.88       1432.79        66.03 o
   0   0  32        514.93        626.38        62.21 o
   1   1  32       2045.59       2040.97        56.09 o
   0   2  32        156.85        181.54        12.74 o
                                                
