# Supplementary material for: In situ synthesis, crystal structures, topology and photoluminescent properties of poly[di-μ-aqua-di­aqua­[μ3-4-(1H-tetra­zol-1-id-5-yl)benzoato-κ4 O:O,O′:O′′]barium(II)] and poly[μ-aqua-di­aqua­[μ3-4-(1H-tetra­zol-1-id-5-yl)benzoato-κ4 O:O,O′:O′]strontium(II)]
Source: Acta Crystallogr E Crystallogr Commun. 2020 May 19;76(Pt 6):877–83. doi: 10.1107/S2056989020006386 (PMC7273978; doi:10.1107/S2056989020006386)
Supplement: Supplementary file 3 [file e-76-00877-IIsup3.hkl]

#
# h,k,l, Fc-squared, Fo-squared, sigma(Fo-squared) and status flag
#
data_II
_shelx_title ' Data_II'
_shelx_refln_list_code          4
_shelx_F_calc_maximum      163.46
_exptl_crystal_F_000       656.00
_reflns_d_resolution_high  0.6800

loop_
 _symmetry_equiv_pos_as_xyz
 'x, y, z'
 '-x+1/2, -y, z+1/2'
 'x, -y, -z'
 '-x+1/2, y, -z+1/2'
 '-x, -y, -z'
 'x-1/2, y, -z-1/2'
 '-x, y, z'
 'x-1/2, -y, z-1/2'

_cell_length_a     6.9140
_cell_length_b     7.0180
_cell_length_c    24.1640
_cell_angle_alpha  90.000
_cell_angle_beta   90.000
_cell_angle_gamma  90.000

_shelx_F_squared_multiplier     1.000

loop_
 _refln_index_h
 _refln_index_k
 _refln_index_l
 _refln_F_squared_calc
 _refln_F_squared_meas
 _refln_F_squared_sigma
 _refln_observed_status
   2   0   0    20556.34    21153.21    219.63 o
   4   0   0    12861.45    13288.50    156.63 o
   6   0   0    22497.21    23165.52    322.66 o
   8   0   0     5430.99     5445.72    146.90 o
   2   1   0     5694.63     5882.08     80.59 o
   4   1   0     8555.99     8625.69     68.02 o
   6   1   0     5385.60     5350.13     85.20 o
   8   1   0     2584.41     2528.25    114.20 o
   0   2   0    23230.19    25720.47    187.90 o
   2   2   0     7864.15     7710.27     68.98 o
   4   2   0     2251.93     2224.83     42.43 o
   6   2   0      201.99      267.16     23.50 o
   8   2   0      659.70      721.98     56.09 o
   0   3   0     3479.06     3533.50     49.01 o
   2   3   0       59.84       78.17     11.06 o
   4   3   0     1349.61     1378.21     67.29 o
   6   3   0      879.50      911.57     49.19 o
   8   3   0      158.59      164.96     50.06 o
   0   4   0     2499.48     2407.44     35.48 o
   2   4   0     4425.97     4346.32     60.50 o
   4   4   0     1550.14     1529.30     54.04 o
   6   4   0      280.79      274.64     51.65 o
   8   4   0     1489.63     1571.27    104.45 o
   0   5   0     3281.85     3282.54     56.47 o
   2   5   0     6803.94     6691.21     71.69 o
   4   5   0     2802.65     2588.39     88.38 o
   6   5   0     2045.60     1971.72     76.73 o
   8   5   0     1668.65     1603.87     82.07 o
   0   6   0     1960.45     1800.31     57.90 o
   2   6   0     5459.95     5207.01     87.14 o
   4   6   0     5067.23     5296.50    112.39 o
   6   6   0     3348.94     3384.11    102.00 o
   8   6   0     1059.02     1056.26     74.87 o
   0   7   0     1551.36     1574.34    160.83 o
   2   7   0     1038.12     1085.13     42.29 o
   4   7   0      620.91      679.89     72.01 o
   6   7   0      483.84      397.18     99.42 o
   0   8   0      930.72     1104.99    141.17 o
   2   8   0      177.53      197.50     25.68 o
   4   8   0      207.37      280.79     40.79 o
   6   8   0      233.39      191.85     78.76 o
   0   9   0      193.44      153.85     43.93 o
   2   9   0      183.06      192.75     31.31 o
   4   9   0       11.26        2.96     37.61 o
   0  10   0      534.63      459.70     80.19 o
   2  10   0      663.81      661.60     54.53 o
   3   0   1     8862.39     9556.81     92.31 o
   5   0   1       65.86       41.17     11.29 o
   7   0   1       83.48       61.13     24.20 o
   9   0   1      674.86      671.17     85.79 o
   2   1   1     4712.18     4934.39     33.94 o
   3   1   1      471.05      479.43     10.43 o
   4   1   1     1785.91     1824.72     17.57 o
   5   1   1      105.40      107.95      7.71 o
   6   1   1     5033.66     5162.69     50.10 o
   7   1   1      116.69      116.16     19.06 o
   8   1   1      502.33      563.46     30.45 o
   9   1   1      158.54      182.11     25.53 o
  10   1   1      417.16      413.48     68.30 o
   0   2   1    26719.92    28049.30    144.35 o
   1   2   1    13565.83    14489.83     64.63 o
   2   2   1     7355.65     7209.51     43.87 o
   3   2   1      138.85      141.30     11.08 o
   4   2   1      805.68      772.65     16.12 o
   5   2   1     2148.92     2225.41     37.61 o
   6   2   1     5749.75     5769.43     62.63 o
   7   2   1     1081.50     1016.61     36.11 o
   8   2   1     1537.18     1513.02     43.77 o
   9   2   1        5.86       18.29     26.89 o
   0   3   1    10362.42    10074.90     64.68 o
   1   3   1      472.02      434.62      8.70 o
   2   3   1     9021.32     8927.37     48.44 o
   3   3   1       36.52       29.31      8.13 o
   4   3   1     6859.76     6723.73     73.85 o
   5   3   1       65.74       77.72     10.46 o
   6   3   1     3639.14     3593.86     67.55 o
   7   3   1        1.53        0.19     30.28 o
   8   3   1     2750.08     2604.57     55.07 o
   9   3   1       39.99       66.35     30.91 o
   0   4   1      155.57      246.11     11.36 o
   1   4   1     1619.57     1711.71     19.56 o
   2   4   1     1334.97     1210.38     16.35 o
   3   4   1      211.22      196.73     12.56 o
   4   4   1     4421.94     4339.70     39.97 o
   5   4   1     1485.72     1446.05     45.97 o
   6   4   1      138.42      144.69     24.16 o
   7   4   1      486.03      589.68     49.83 o
   8   4   1     1085.34     1085.83     64.92 o
   9   4   1       11.20       -0.64     39.06 o
   0   5   1     2116.29     2096.02     35.96 o
   1   5   1      347.82      337.17     11.39 o
   2   5   1      940.32      939.83     21.69 o
   3   5   1      243.59      199.20     15.87 o
   4   5   1      800.68      809.42     34.75 o
   5   5   1      396.31      396.84     29.02 o
   6   5   1       44.20       20.95     23.69 o
   7   5   1      154.10      116.68     28.95 o
   8   5   1      301.74      297.42     35.63 o
   0   6   1       17.22       29.91     15.30 o
   1   6   1      550.71      514.74     17.71 o
   2   6   1       39.10       76.11     12.43 o
   3   6   1      250.71      231.30     25.11 o
   4   6   1       42.64      106.03     33.05 o
   5   6   1       27.41       70.17     25.49 o
   6   6   1       93.22       90.76     28.79 o
   7   6   1      152.48      166.08     32.99 o
   8   6   1       27.07       26.08     43.53 o
   0   7   1     1238.87     1161.29     40.53 o
   1   7   1       15.76        9.79     13.61 o
   2   7   1      511.50      539.49     23.27 o
   3   7   1      145.96      144.26     24.17 o
   4   7   1      745.38      722.62     41.91 o
   5   7   1       51.02       70.11     30.05 o
   6   7   1      138.33      160.30     34.72 o
   7   7   1       64.80       87.25     35.35 o
   0   8   1     1258.27     1243.37     45.39 o
   1   8   1        4.18       -8.45     15.56 o
   2   8   1     1274.32     1225.91     35.95 o
   3   8   1        2.52       -5.03     22.12 o
   4   8   1     2049.05     1983.70     71.65 o
   5   8   1        2.66       32.11     32.51 o
   6   8   1     1010.90     1004.63     58.19 o
   0   9   1     1418.10     1465.76     54.36 o
   1   9   1       19.27      -18.43     18.43 o
   2   9   1     1780.53     1802.08     39.16 o
   3   9   1      188.37      144.35     23.16 o
   4   9   1     1118.28     1148.67     41.08 o
   0  10   1      478.27      451.27     40.26 o
   1  10   1       19.60        1.52     22.81 o
   2  10   1      437.19      479.24     33.85 o
   2   0   2    11157.27    11531.75     66.83 o
   4   0   2     8035.15     8177.26     86.28 o
   6   0   2     1605.31     1653.90     46.34 o
   8   0   2     4136.72     4265.94     91.14 o
  10   0   2     1013.17     1176.43     94.70 o
   2   1   2     3864.79     3798.55     24.47 o
   3   1   2      447.64      450.97     10.64 o
   4   1   2     4911.86     4842.63     37.21 o
   5   1   2      131.08      136.39      8.35 o
   6   1   2     3308.19     3310.75     38.61 o
   7   1   2        7.54       20.29     16.51 o
   8   1   2     1983.28     1943.52     75.75 o
   9   1   2      250.27      289.49     32.81 o
  10   1   2      710.55      552.92     76.05 o
   0   2   2    11443.53    11954.51     83.68 o
   1   2   2     6932.00     7243.47     37.23 o
   2   2   2     3803.96     3840.90     28.04 o
   3   2   2     1925.06     1926.36     25.01 o
   4   2   2     1744.44     1707.65     22.24 o
   5   2   2       77.82       85.59     11.49 o
   6   2   2     3398.22     3321.49     48.04 o
   7   2   2       29.97       10.66     17.68 o
   8   2   2      264.07      281.92     25.96 o
   9   2   2      207.78      242.49     33.04 o
   0   3   2     3230.21     3503.62     30.16 o
   1   3   2     2576.05     2555.44     18.21 o
   2   3   2       55.37       43.89      6.60 o
   3   3   2     1037.84      953.79     18.82 o
   4   3   2      401.80      466.21     21.96 o
   5   3   2     1121.75     1092.52     33.46 o
   6   3   2      271.39      309.14     25.12 o
   7   3   2      515.75      445.79     34.46 o
   8   3   2      202.43      210.34     25.63 o
   9   3   2      249.79      189.13     34.19 o
   0   4   2    11968.68    12624.79     82.63 o
   1   4   2     5828.39     6074.88     38.81 o
   2   4   2     1696.19     1734.76     23.26 o
   3   4   2       70.23       95.12     16.08 o
   4   4   2     1659.97     1622.01     38.37 o
   5   4   2      916.70      921.85     35.07 o
   6   4   2     2834.29     2740.27     55.22 o
   7   4   2     1187.48     1175.46     45.85 o
   8   4   2      622.84      744.63     77.90 o
   9   4   2       55.41       66.56     40.80 o
   0   5   2     1903.26     1922.53     34.36 o
   1   5   2      225.37      218.38     11.19 o
   2   5   2     3590.84     3361.51     34.99 o
   3   5   2      692.03      729.08     23.41 o
   4   5   2     1810.64     1734.95     33.32 o
   5   5   2      570.73      481.88     42.28 o
   6   5   2     1659.70     1709.99     75.63 o
   7   5   2      373.29      410.26     35.10 o
   8   5   2      704.07      797.52     51.49 o
   0   6   2      419.00      434.85     20.17 o
   1   6   2      473.95      499.91     21.21 o
   2   6   2     4472.22     4386.68     44.32 o
   3   6   2        0.65       -2.41     15.91 o
   4   6   2     2428.75     2453.73     56.31 o
   5   6   2      430.91      426.24     33.85 o
   6   6   2     1015.75      995.10     46.39 o
   7   6   2      276.65      297.17     44.81 o
   8   6   2     1081.46     1048.12     52.80 o
   0   7   2      878.90      923.97     45.98 o
   1   7   2      108.52       66.15     15.39 o
   2   7   2     1650.81     1672.93     33.96 o
   3   7   2      421.66      402.10     29.73 o
   4   7   2     1042.69     1075.73     60.68 o
   5   7   2      254.69      252.43     34.26 o
   6   7   2      405.21      423.10     39.57 o
   7   7   2      174.35      176.16     36.33 o
   0   8   2      843.69      832.33     52.81 o
   1   8   2      229.02      208.19     18.78 o
   2   8   2       65.98       51.26     17.17 o
   3   8   2       77.09       69.37     20.83 o
   4   8   2      242.18      311.50     32.71 o
   5   8   2       11.03       -9.88     27.90 o
   6   8   2      222.59      182.75     39.20 o
   0   9   2        6.29       17.08     33.43 o
   1   9   2      194.31      217.01     22.59 o
   2   9   2      432.43      414.30     24.33 o
   3   9   2       68.46       89.68     24.14 o
   4   9   2      118.72       95.66     25.60 o
   0  10   2      342.61      398.41     38.93 o
   1  10   2       15.72        1.38     22.66 o
   2  10   2      310.71      360.47     30.03 o
   3   0   3    16088.63    17684.49    211.22 o
   5   0   3     7283.24     7623.62     86.59 o
   7   0   3     1976.21     1890.82     57.23 o
   9   0   3     1231.27     1189.06     90.11 o
   1   1   3     3100.07     1303.90    204.45 o
   2   1   3     9273.91     9522.40     51.08 o
   3   1   3     2533.66     2519.39     22.12 o
   4   1   3      297.42      336.31     13.51 o
   5   1   3      701.23      691.45     13.49 o
   6   1   3     1864.87     1810.93     29.72 o
   7   1   3      546.22      564.27     27.48 o
   8   1   3      845.85      932.22     44.85 o
   9   1   3      791.80      827.82     44.65 o
  10   1   3      310.52      254.42     46.03 o
   0   2   3      829.54      818.04     16.50 o
   1   2   3     4205.26     4174.54     24.08 o
   2   2   3     9551.53     9714.03     54.48 o
   3   2   3     1067.54     1036.00     16.84 o
   4   2   3     3008.21     3004.08     30.07 o
   5   2   3      288.71      248.94     20.39 o
   6   2   3     2289.81     2303.37     35.45 o
   7   2   3      503.93      606.17     47.67 o
   8   2   3     1223.43     1178.95     39.82 o
   9   2   3      363.97      348.41     57.03 o
   0   3   3    13230.45    13122.87     95.92 o
   1   3   3      252.61      261.83      9.40 o
   2   3   3     5032.56     5013.56     34.52 o
   3   3   3       80.54       64.11      5.70 o
   4   3   3     5071.12     4951.55     47.51 o
   5   3   3      272.65      258.44     23.19 o
   6   3   3     3533.21     3473.65     57.81 o
   7   3   3      124.32      127.96     22.23 o
   8   3   3     1338.06     1250.61     52.15 o
   9   3   3       47.51       41.87     30.51 o
   0   4   3    13442.33    13571.64     94.29 o
   1   4   3       85.19       77.60      6.69 o
   2   4   3     1999.44     1965.80     20.45 o
   3   4   3     3064.78     3104.64     37.85 o
   4   4   3     3346.05     3258.42     42.17 o
   5   4   3      606.63      574.47     41.83 o
   6   4   3     2568.99     2489.73     53.22 o
   7   4   3      274.30      248.13     42.19 o
   8   4   3     1326.34     1284.06     56.74 o
   9   4   3      511.36      597.04     45.63 o
   0   5   3       23.38       24.41     10.53 o
   1   5   3     2845.89     2821.34     27.86 o
   2   5   3      659.75      705.45     20.88 o
   3   5   3     2606.78     2690.82     40.22 o
   4   5   3     1220.92     1246.09     29.51 o
   5   5   3     1996.74     1928.26     49.42 o
   6   5   3        9.14       39.72     24.41 o
   7   5   3     1360.85     1358.99     55.66 o
   8   5   3      446.54      395.09     41.99 o
   0   6   3     2322.90     2302.71     35.68 o
   1   6   3     6680.85     6653.26     47.89 o
   2   6   3      196.13      211.23     14.26 o
   3   6   3      846.84      799.92     30.73 o
   4   6   3      316.18      319.10     29.20 o
   5   6   3     2156.23     2141.74     56.52 o
   6   6   3      838.97      826.52     44.27 o
   7   6   3     1803.62     1735.67     67.09 o
   8   6   3      127.44      145.09     35.57 o
   0   7   3      497.02      463.52     24.64 o
   1   7   3      154.20      156.97     14.79 o
   2   7   3     1084.37     1084.07     24.62 o
   3   7   3       54.01       57.79     22.13 o
   4   7   3     1769.28     1729.78     56.61 o
   5   7   3      404.69      366.93     35.75 o
   6   7   3      125.56       99.73     33.19 o
   7   7   3      269.23      192.93     37.66 o
   0   8   3      492.54      590.94     35.45 o
   1   8   3       43.57       56.30     16.48 o
   2   8   3      882.26      896.95     29.79 o
   3   8   3      158.29      140.29     22.15 o
   4   8   3      905.07      854.85     42.50 o
   5   8   3       23.54       20.17     29.44 o
   6   8   3      132.91      151.52     38.94 o
   0   9   3      951.78      843.77     43.83 o
   1   9   3       87.91       93.87     23.97 o
   2   9   3      617.64      651.15     29.73 o
   3   9   3       14.77       34.82     24.44 o
   4   9   3      376.25      356.23     34.09 o
   0  10   3      265.70      255.47     42.16 o
   1  10   3      152.28      170.86     26.04 o
   2  10   3      326.54      362.92     31.80 o
   0   0   4      110.24       -2.09      2.09 o
   2   0   4      121.89      145.18      6.83 o
   4   0   4     5023.00     5007.03     59.99 o
   6   0   4      734.31      786.54     30.64 o
   8   0   4      670.77      643.49     42.99 o
  10   0   4      235.76      238.72     67.72 o
   1   1   4     1891.64     1910.64     30.54 o
   2   1   4     1053.23      921.21     10.10 o
   3   1   4     1997.86     1951.69     17.71 o
   4   1   4      989.98      892.81     16.99 o
   5   1   4      462.96      478.28     16.10 o
   6   1   4      649.11      622.52     21.83 o
   7   1   4       69.03       73.04     17.43 o
   8   1   4      674.95      717.52     39.09 o
   9   1   4      382.53      424.74     64.27 o
  10   1   4      274.16      273.34     76.19 o
   0   2   4      596.36      625.54     15.84 o
   1   2   4     1414.93     1343.68     15.46 o
   2   2   4     2279.05     2230.41     19.11 o
   3   2   4     5276.13     5473.53     42.99 o
   4   2   4       41.54       33.13     11.04 o
   5   2   4     3250.27     3193.74     54.81 o
   6   2   4      400.63      407.98     26.42 o
   7   2   4     1392.07     1414.96     38.03 o
   8   2   4      254.33      301.98     31.94 o
   9   2   4      919.83     1054.41     51.41 o
   0   3   4     1647.69     1816.41     35.36 o
   1   3   4     9852.90     9720.36     55.01 o
   2   3   4      995.41     1039.47     15.97 o
   3   3   4    10065.65    10290.99     57.95 o
   4   3   4      231.43      269.71     13.10 o
   5   3   4     3371.02     3273.12     52.05 o
   6   3   4      128.42      123.09     21.52 o
   7   3   4     2691.74     2662.27     51.32 o
   8   3   4        0.38       -5.22     26.60 o
   9   3   4     2191.04     2116.22     71.53 o
   0   4   4       68.53      103.32      9.87 o
   1   4   4     2130.25     2006.66     20.78 o
   2   4   4      253.34      244.78     10.36 o
   3   4   4      992.07      926.73     22.72 o
   4   4   4      603.50      609.32     21.75 o
   5   4   4      540.49      530.81     29.78 o
   6   4   4       92.87       80.21     22.42 o
   7   4   4      686.80      705.76     42.33 o
   8   4   4      272.10      196.56     37.93 o
   9   4   4      571.35      533.28     62.80 o
   0   5   4      526.92      511.19     21.94 o
   1   5   4     1293.61     1279.55     17.23 o
   2   5   4     2895.19     2839.11     36.10 o
   3   5   4       12.15       17.31     12.28 o
   4   5   4     1710.34     1659.66     29.54 o
   5   5   4     1408.05     1422.07     45.13 o
   6   5   4      960.14      858.77     39.34 o
   7   5   4      737.89      607.52     38.74 o
   8   5   4      564.55      527.32     45.71 o
   0   6   4     3613.40     3623.08     44.59 o
   1   6   4       18.43       52.43     10.77 o
   2   6   4     1853.81     1829.33     28.58 o
   3   6   4      266.42      254.42     20.06 o
   4   6   4      419.40      430.20     31.68 o
   5   6   4        2.21       37.97     25.56 o
   6   6   4     1647.03     1570.74     56.32 o
   7   6   4        1.95       10.62     29.72 o
   8   6   4      319.41      374.38     46.35 o
   0   7   4      332.78      337.34     21.89 o
   1   7   4     1332.22     1310.20     26.01 o
   2   7   4      347.53      341.96     17.25 o
   3   7   4      160.59      191.27     34.18 o
   4   7   4      346.91      404.72     31.86 o
   5   7   4     1182.44     1255.98     51.79 o
   6   7   4      482.93      465.42     47.50 o
   7   7   4      824.31      829.44     50.43 o
   0   8   4       92.66       82.66     24.74 o
   1   8   4     2619.37     2583.91     46.27 o
   2   8   4        4.51        4.20     16.76 o
   3   8   4      571.86      617.96     29.74 o
   4   8   4       74.54       68.67     23.78 o
   5   8   4     1133.84     1065.05     63.09 o
   6   8   4      135.11      132.89     38.51 o
   0   9   4       58.32        8.86     26.21 o
   1   9   4      559.36      568.36     30.35 o
   2   9   4       24.69      -17.58     19.74 o
   3   9   4      961.44      999.69     41.02 o
   4   9   4        4.04       13.12     27.90 o
   0  10   4        9.75      -32.85     35.08 o
   1  10   4       17.51      -22.71     22.71 o
   2  10   4       93.55       38.35     33.40 o
   1   0   5    11306.76    11986.25    444.18 o
   3   0   5    12894.62    13765.64    128.35 o
   5   0   5     5688.32     5780.89     71.45 o
   7   0   5     3228.63     3230.97     72.39 o
   9   0   5     2252.96     2166.91    115.65 o
   0   1   5     1855.88     1829.17     36.73 o
   1   1   5     1848.42     1841.68     14.31 o
   2   1   5      372.44      365.13     10.70 o
   3   1   5     6705.06     6865.21     40.43 o
   4   1   5      556.90      696.66     16.24 o
   5   1   5     1952.58     1980.61     30.04 o
   6   1   5      207.23      212.54     19.49 o
   7   1   5     1070.65     1054.22     56.04 o
   8   1   5       58.96       88.49     41.63 o
   9   1   5     1477.69     1474.02     74.96 o
  10   1   5      150.97      123.81     45.04 o
   0   2   5      110.50      109.32      7.69 o
   1   2   5     3087.69     3026.76     20.78 o
   2   2   5     4603.14     4753.49     33.23 o
   3   2   5     1319.27     1208.34     18.94 o
   4   2   5     2690.98     2769.30     30.04 o
   5   2   5     1081.64     1030.05     44.48 o
   6   2   5     2204.63     2199.17     40.21 o
   7   2   5      578.47      559.55     27.69 o
   8   2   5      363.67      330.45     32.77 o
   9   2   5      298.11      299.23     47.17 o
   0   3   5     1653.50     1669.96     27.71 o
   1   3   5      342.87      341.80     13.37 o
   2   3   5     3888.02     4093.77     35.93 o
   3   3   5     2141.79     2205.51     21.31 o
   4   3   5     2363.94     2489.38     29.47 o
   5   3   5       12.81       32.35     24.56 o
   6   3   5      414.40      439.39     31.64 o
   7   3   5      123.90      110.00     20.43 o
   8   3   5     1235.53     1180.13     51.86 o
   9   3   5      242.83      290.38     41.24 o
   0   4   5     5411.97     5265.27     46.56 o
   1   4   5     1207.52     1220.33     15.76 o
   2   4   5     1159.53     1126.15     23.41 o
   3   4   5     1754.74     1755.29     28.57 o
   4   4   5     1059.41     1062.00     22.46 o
   5   4   5     1217.68     1293.27     30.85 o
   6   4   5      182.46      232.08     25.78 o
   7   4   5      548.26      557.69     40.10 o
   8   4   5      734.96      751.37     47.01 o
   9   4   5      421.83      463.67     59.65 o
   0   5   5      118.40      127.37     12.30 o
   1   5   5     3836.29     3755.23     29.42 o
   2   5   5      252.55      300.57     13.82 o
   3   5   5      867.33      904.08     25.98 o
   4   5   5      169.33      159.17     18.13 o
   5   5   5     1939.46     1905.89     49.80 o
   6   5   5      327.60      308.17     30.46 o
   7   5   5     1818.53     1817.23     70.18 o
   8   5   5        3.53       39.08     33.02 o
   0   6   5       11.20       49.03     13.26 o
   1   6   5     3098.18     3037.13     32.60 o
   2   6   5       24.10       13.19     10.88 o
   3   6   5     2456.99     2507.35     47.25 o
   4   6   5      118.76       74.92     24.87 o
   5   6   5     1533.53     1550.86     51.81 o
   6   6   5        0.64      -10.77     26.37 o
   7   6   5     1288.89     1292.26     74.88 o
   8   6   5       49.65       59.03     37.96 o
   0   7   5      894.63      953.91     30.48 o
   1   7   5     1165.64     1180.45     25.55 o
   2   7   5      108.77       90.83     13.59 o
   3   7   5      889.12      891.21     38.03 o
   4   7   5      672.01      657.25     41.05 o
   5   7   5      951.47      972.66     47.21 o
   6   7   5      455.38      411.94     39.14 o
   7   7   5      599.17      527.13     44.53 o
   0   8   5     2066.29     1984.68     46.49 o
   1   8   5      665.48      682.45     25.70 o
   2   8   5      479.28      498.12     24.67 o
   3   8   5      154.47      180.95     22.58 o
   4   8   5      325.07      349.99     28.62 o
   5   8   5      435.32      411.90     37.05 o
   6   8   5      360.99      292.97     44.07 o
   0   9   5       24.35       24.72     27.22 o
   1   9   5      280.17      281.65     24.35 o
   2   9   5      124.34      117.31     23.43 o
   3   9   5       14.83       26.23     24.19 o
   4   9   5       83.21       50.35     32.97 o
   0  10   5       49.53       38.83     37.48 o
   1  10   5      946.30      905.72     41.62 o
   2  10   5       78.73       77.24     26.36 o
   0   0   6      322.22      325.04     13.00 o
   2   0   6     1270.85     1307.19     21.74 o
   4   0   6     1343.90     1411.45     28.57 o
   6   0   6       66.45       61.03     20.29 o
   8   0   6      124.40       88.67     51.94 o
  10   0   6        8.59       66.00     63.13 o
   0   1   6     2704.20     2743.26     36.05 o
   1   1   6     2781.11     2768.43     22.11 o
   2   1   6     1251.50     1263.86     14.00 o
   3   1   6    20196.67    22934.73    113.90 o
   4   1   6      837.42      834.40     16.27 o
   5   1   6     2361.37     2475.56     33.17 o
   6   1   6        6.82       -9.02     23.65 o
   7   1   6     1039.91     1090.59     51.23 o
   8   1   6      197.73      240.65     29.15 o
   9   1   6     2503.17     2573.84     91.81 o
   0   2   6      104.91       93.81      7.55 o
   1   2   6    14048.37    13946.58     73.03 o
   2   2   6      272.55      293.68      9.57 o
   3   2   6    10677.59    11042.71     79.24 o
   4   2   6       69.74       92.78      9.97 o
   5   2   6     4282.29     4211.46     75.71 o
   6   2   6       12.51       27.05     14.17 o
   7   2   6     2830.76     2935.33    117.04 o
   8   2   6        1.26      -10.58     38.90 o
   9   2   6     2499.70     2550.17     93.10 o
   0   3   6        1.06       -9.16      9.16 o
   1   3   6    13001.75    12889.89     75.57 o
   2   3   6       89.68       94.04      9.77 o
   3   3   6     4811.54     4470.49     43.33 o
   4   3   6       55.26       61.72      9.75 o
   5   3   6     6524.05     6555.15     77.58 o
   6   3   6     1123.20     1010.86     40.30 o
   7   3   6     3679.03     3797.56     73.21 o
   8   3   6        0.52        5.69     27.21 o
   9   3   6     1226.81     1259.32     74.46 o
   0   4   6       55.03       76.22     10.29 o
   1   4   6     3694.78     3597.04     28.38 o
   2   4   6        2.90       -4.50      8.81 o
   3   4   6     2660.66     2591.80     34.22 o
   4   4   6      331.68      307.01     14.81 o
   5   4   6     3001.02     2971.24     43.16 o
   6   4   6       35.15        5.29     20.58 o
   7   4   6     1776.95     1714.07     64.21 o
   8   4   6       21.24       17.45     29.81 o
   9   4   6      712.08      863.35     69.42 o
   0   5   6      458.45      461.62     17.48 o
   1   5   6     1519.48     1508.61     19.84 o
   2   5   6      711.10      644.15     24.15 o
   3   5   6      474.04      487.21     24.19 o
   4   5   6       98.09      114.85     16.16 o
   5   5   6      315.19      390.61     40.50 o
   6   5   6      703.86      673.49     38.68 o
   7   5   6      472.90      457.74     56.98 o
   8   5   6      138.35      159.12     37.09 o
   0   6   6       88.18       92.40     13.88 o
   1   6   6      340.81      371.69     13.88 o
   2   6   6      373.40      356.78     15.38 o
   3   6   6      263.27      279.14     18.66 o
   4   6   6       35.44       20.16     23.91 o
   5   6   6      192.25      183.90     28.86 o
   6   6   6       22.19       23.81     27.33 o
   7   6   6       78.59       49.13     30.75 o
   8   6   6       21.50       47.04     37.33 o
   0   7   6      153.45      158.91     19.97 o
   1   7   6     2037.53     2084.92     30.90 o
   2   7   6       73.70       75.69     14.13 o
   3   7   6      767.84      833.93     32.19 o
   4   7   6      203.89      170.08     26.70 o
   5   7   6      890.67      885.85     45.71 o
   6   7   6      349.75      363.70     38.22 o
   7   7   6      930.91      834.35     50.27 o
   0   8   6      234.44      249.33     25.88 o
   1   8   6     1724.13     1768.99     32.12 o
   2   8   6       22.82       16.02     18.32 o
   3   8   6     1533.68     1557.31     76.07 o
   4   8   6       12.61       20.51     30.46 o
   5   8   6     1380.24     1370.20     77.94 o
   6   8   6       36.64       41.12     36.56 o
   0   9   6       16.54       22.13     27.30 o
   1   9   6     1265.39     1352.04     37.67 o
   2   9   6        1.29       32.23     21.62 o
   3   9   6     1324.84     1267.94     50.00 o
   4   9   6        0.19      -33.00     33.00 o
   0  10   6      657.35      613.74     52.71 o
   1  10   6      368.18      415.64     41.30 o
   1   0   7    11913.38    12120.55    133.93 o
   3   0   7    12163.27    12709.12    113.52 o
   5   0   7     2856.26     2925.05     55.63 o
   7   0   7     2354.13     2437.75     61.31 o
   9   0   7     3072.20     3203.05    142.62 o
   0   1   7    11675.95    12218.90     85.39 o
   1   1   7     5187.57     5031.58     35.29 o
   2   1   7     2286.70     2727.04     25.89 o
   3   1   7     8003.05     8107.43     45.56 o
   4   1   7       64.71       94.13      6.38 o
   5   1   7     4635.65     4627.73     43.45 o
   6   1   7      991.88      965.24     50.73 o
   7   1   7     2518.79     2457.62     54.98 o
   8   1   7        1.08        5.89     34.39 o
   9   1   7     1597.05     1658.89     85.50 o
   0   2   7     1940.87     2017.54     32.39 o
   1   2   7     1824.42     1813.34     18.85 o
   2   2   7      134.07      158.34      7.97 o
   3   2   7      642.81      609.42     12.96 o
   4   2   7        2.51       -5.69      7.43 o
   5   2   7     1619.68     1548.34     27.90 o
   6   2   7       38.33       51.24     16.48 o
   7   2   7      852.30      816.21     46.87 o
   8   2   7       28.43       43.39     30.08 o
   9   2   7      201.40      193.56     47.77 o
   0   3   7       60.13       49.20     11.74 o
   1   3   7      238.13      227.89      8.96 o
   2   3   7     1770.28     1879.45     29.54 o
   3   3   7      942.03      997.55     18.08 o
   4   3   7      821.83      835.52     19.34 o
   5   3   7      279.13      310.28     17.09 o
   6   3   7       33.69       46.43     21.39 o
   7   3   7       54.31       55.12     25.23 o
   8   3   7      190.47      238.07     39.49 o
   9   3   7       84.40       73.74     45.51 o
   0   4   7      869.90      814.67     21.04 o
   1   4   7     2299.33     2269.43     22.00 o
   2   4   7        1.78        8.04      6.24 o
   3   4   7     1409.50     1431.26     25.91 o
   4   4   7       64.24       54.53     11.12 o
   5   4   7      672.32      705.39     30.20 o
   6   4   7       36.81       37.02     22.41 o
   7   4   7      503.40      537.17     39.74 o
   8   4   7       32.53       10.30     29.38 o
   9   4   7      628.82      599.32     64.82 o
   0   5   7      186.63      203.11     13.77 o
   1   5   7     3913.35     3776.54     30.82 o
   2   5   7      127.67      113.56     12.12 o
   3   5   7     1686.30     1580.12     37.17 o
   4   5   7       15.77        2.27     14.86 o
   5   5   7     2173.45     2070.34     51.11 o
   6   5   7       67.51       29.32     24.33 o
   7   5   7     1443.08     1349.48    100.09 o
   8   5   7       40.93       25.70     33.27 o
   0   6   7      318.85      322.70     23.36 o
   1   6   7     3154.35     3141.91     29.73 o
   2   6   7       76.63       86.54     12.46 o
   3   6   7     2258.42     2219.95     33.98 o
   4   6   7        0.00        3.76     17.87 o
   5   6   7     3177.15     3115.37     65.59 o
   6   6   7      114.63       90.85     29.12 o
   7   6   7     2116.83     2156.31     65.74 o
   8   6   7       12.18       14.80     41.90 o
   0   7   7      308.41      309.03     22.99 o
   1   7   7     1986.31     2050.30     30.55 o
   2   7   7       90.27       94.05     14.63 o
   3   7   7     1642.65     1704.45     44.81 o
   4   7   7        0.25      -11.63     19.28 o
   5   7   7      656.68      660.91     64.46 o
   6   7   7       54.24        1.45     31.72 o
   7   7   7      692.00      819.46     50.46 o
   0   8   7      295.89      272.14     23.28 o
   1   8   7       41.32       67.06     15.14 o
   2   8   7        0.22      -16.78     16.78 o
   3   8   7      278.18      336.65     38.74 o
   4   8   7        0.92      -11.24     30.27 o
   5   8   7       25.55       44.40     29.88 o
   6   8   7        5.53      -37.07     37.07 o
   0   9   7      116.60       46.11     35.01 o
   1   9   7      117.12      120.29     21.15 o
   2   9   7        2.13        1.01     21.25 o
   3   9   7       53.01       64.58     29.43 o
   4   9   7        1.10        0.86     33.17 o
   0  10   7       24.60      -36.45     41.58 o
   1  10   7       87.52      119.94     32.67 o
   0   0   8      543.65      604.05     21.37 o
   2   0   8      930.22      920.34     22.50 o
   4   0   8       60.32       83.13     10.78 o
   6   0   8     1196.75     1174.21     40.00 o
   8   0   8       10.64      -49.36     49.36 o
   0   1   8       46.31       39.21      6.90 o
   1   1   8     2132.69     2099.81     17.39 o
   2   1   8      218.07      239.12     10.45 o
   3   1   8      604.87      552.05     10.63 o
   4   1   8      411.08      424.07      9.81 o
   5   1   8     3421.67     3521.35     41.52 o
   6   1   8      272.73      325.59     18.44 o
   7   1   8     1569.96     1507.09     61.65 o
   8   1   8        8.67      111.25     38.04 o
   9   1   8      191.48      274.41    119.65 o
   0   2   8      733.67      749.64     23.43 o
   1   2   8    12305.50    12232.92     75.43 o
   2   2   8      112.80      122.46      9.93 o
   3   2   8     9451.64     9670.64     89.04 o
   4   2   8      553.18      530.92     16.40 o
   5   2   8     2758.55     2837.42     36.79 o
   6   2   8        1.45      -11.54     14.79 o
   7   2   8     1990.31     2070.06     99.00 o
   8   2   8      128.98       82.36     40.58 o
   9   2   8     2544.95     2627.71     98.92 o
   0   3   8      876.68      899.26     24.48 o
   1   3   8     6305.62     6311.09     42.99 o
   2   3   8      122.42      142.33      9.58 o
   3   3   8     8885.28     9197.75     65.47 o
   4   3   8     1121.09     1157.74     21.42 o
   5   3   8     4213.49     4183.99     45.37 o
   6   3   8      705.86      632.38     38.63 o
   7   3   8     2782.52     2777.17     97.64 o
   8   3   8      124.84      180.75     49.06 o
   9   3   8     2082.45     1957.83     91.92 o
   0   4   8      262.26      273.35     18.56 o
   1   4   8     4888.81     4819.24     36.10 o
   2   4   8       15.61       23.40      6.89 o
   3   4   8     2232.82     2066.50     40.78 o
   4   4   8        3.84       -0.84     10.01 o
   5   4   8     4086.69     4027.33     49.40 o
   6   4   8      210.86      232.60     29.67 o
   7   4   8     2616.99     2634.85    143.25 o
   8   4   8        9.24       52.88     31.06 o
   9   4   8      522.19      464.40     68.86 o
   0   5   8      104.32      108.10     12.23 o
   1   5   8      678.24      670.01     14.99 o
   2   5   8      153.31      143.43     10.06 o
   3   5   8       72.17       75.73     13.61 o
   4   5   8      527.66      528.26     23.68 o
   5   5   8       24.44       61.40     30.77 o
   6   5   8      130.01       91.20     25.38 o
   7   5   8       36.67       24.04     30.25 o
   8   5   8      179.85      164.64     36.99 o
   0   6   8       11.99       -4.10     12.28 o
   1   6   8      624.02      595.13     22.96 o
   2   6   8       70.72       93.29     12.48 o
   3   6   8       16.01       37.38     13.57 o
   4   6   8      363.95      370.15     17.92 o
   5   6   8      173.38      142.61     28.06 o
   6   6   8       61.19       72.34     28.63 o
   7   6   8      194.82      164.17     33.79 o
   0   7   8       17.86       -3.14     16.43 o
   1   7   8      949.67      978.46     23.95 o
   2   7   8       13.15       26.20     13.66 o
   3   7   8      672.41      712.53     29.62 o
   4   7   8        3.12      -11.07     23.90 o
   5   7   8      363.51      401.66     33.36 o
   6   7   8        9.16      -22.66     31.13 o
   7   7   8      221.73      184.32     38.52 o
   0   8   8      242.36      251.84     25.74 o
   1   8   8      802.95      843.52     25.10 o
   2   8   8      195.77      211.85     20.77 o
   3   8   8     1407.14     1428.50     54.90 o
   4   8   8       42.98       50.09     32.04 o
   5   8   8     1162.78     1148.64     55.06 o
   6   8   8      290.80      280.73     41.04 o
   0   9   8        2.14       28.51     27.77 o
   1   9   8     1356.06     1371.55     54.65 o
   2   9   8       13.44      -15.61     21.39 o
   3   9   8      911.35      912.37     44.88 o
   4   9   8       26.86       21.52     34.31 o
   0  10   8       46.34       43.41     44.33 o
   1  10   8      553.91      581.65     61.58 o
   1   0   9    12101.80    12221.66    114.35 o
   3   0   9     8325.29     8162.61     83.59 o
   5   0   9     3018.75     3177.63     47.57 o
   7   0   9     2122.04     2106.11    107.61 o
   9   0   9     2505.44     2619.43    138.60 o
   0   1   9    11786.71    12532.37     89.59 o
   1   1   9    12151.76    11983.15     67.94 o
   2   1   9      272.75      308.81     12.62 o
   3   1   9     5741.66     5601.16     41.74 o
   4   1   9      591.27      591.98     12.24 o
   5   1   9     6050.93     6109.15     49.39 o
   6   1   9      346.93      355.24     25.37 o
   7   1   9     3490.63     3494.82     69.67 o
   8   1   9      418.22      389.90     48.73 o
   9   1   9     1155.21     1303.94     76.50 o
   0   2   9     9703.84    10238.06     76.44 o
   1   2   9     1366.05     1402.22     23.64 o
   2   2   9      174.95      132.66      9.23 o
   3   2   9      663.29      670.54     13.99 o
   4   2   9     1516.92     1471.75     20.50 o
   5   2   9     1270.14     1124.99     23.39 o
   6   2   9     2346.57     2148.13     48.58 o
   7   2   9      880.13      867.88     38.24 o
   8   2   9      593.84      570.68     58.08 o
   9   2   9      173.95      210.19     51.10 o
   0   3   9     3210.89     3140.66     45.39 o
   1   3   9      162.29      180.10      7.97 o
   2   3   9     2784.62     2686.51     32.64 o
   3   3   9      242.82      253.75     10.16 o
   4   3   9     1318.04     1294.18     18.74 o
   5   3   9      585.55      654.24     24.48 o
   6   3   9     1168.42     1035.50     41.19 o
   7   3   9      337.19      336.26     31.44 o
   8   3   9      566.81      448.18     78.05 o
   9   3   9       60.24       10.94     47.17 o
   0   4   9      507.40      518.94     24.99 o
   1   4   9     4820.40     4820.28     38.99 o
   2   4   9     2124.48     2015.45     24.06 o
   3   4   9     1629.57     1605.82     31.84 o
   4   4   9      338.44      337.71     15.33 o
   5   4   9     1352.01     1412.85     32.51 o
   6   4   9       17.87        6.44     23.71 o
   7   4   9     1170.50     1122.08     50.05 o
   8   4   9      160.93      127.09     41.58 o
   9   4   9      618.36      588.15     67.51 o
   0   5   9      186.34      190.15     13.59 o
   1   5   9     3783.24     3619.73     30.39 o
   2   5   9      665.17      686.50     17.66 o
   3   5   9     6436.27     6413.24     58.64 o
   4   5   9      456.32      482.08     23.53 o
   5   5   9     2194.86     2204.74     53.79 o
   6   5   9      110.21      144.02     27.11 o
   7   5   9     1339.46     1194.99     55.09 o
   8   5   9       60.89       45.43     34.05 o
   0   6   9      111.59      116.60     14.70 o
   1   6   9     1173.22     1181.96     23.67 o
   2   6   9      163.51      170.08     13.57 o
   3   6   9     1831.11     1878.52     46.42 o
   4   6   9       64.31       78.56     17.87 o
   5   6   9     1563.30     1516.76     52.20 o
   6   6   9        2.17       23.64     28.22 o
   7   6   9      988.38     1065.52     58.21 o
   0   7   9       10.78      -10.49     16.69 o
   1   7   9     1548.98     1594.20     28.20 o
   2   7   9      903.73      925.00     27.53 o
   3   7   9      578.87      612.77     32.81 o
   4   7   9      434.82      400.54     31.54 o
   5   7   9      568.94      589.10     37.54 o
   6   7   9      220.31      207.04     32.67 o
   7   7   9      447.65      448.86     49.70 o
   0   8   9      568.63      553.37     28.27 o
   1   8   9      122.78      127.34     17.37 o
   2   8   9      699.86      669.38     28.45 o
   3   8   9      159.98      124.79     30.57 o
   4   8   9      303.78      298.81     38.33 o
   5   8   9      112.27      116.64     65.06 o
   0   9   9      237.66      234.43     32.06 o
   1   9   9       43.96       62.20     22.14 o
   2   9   9       61.43       43.95     25.28 o
   3   9   9       24.75       24.23     28.21 o
   4   9   9      169.53      220.15     38.75 o
   0   0  10    12660.93    13931.46    157.77 o
   2   0  10     2400.55     2396.79     32.39 o
   4   0  10     1274.70     1205.70     20.42 o
   6   0  10     8542.56     8323.35    123.19 o
   8   0  10      675.40      665.41     81.21 o
   0   1  10     4344.67     4141.31     34.05 o
   1   1  10     1339.11     1375.48     15.03 o
   2   1  10     3738.70     3765.63     32.79 o
   3   1  10       35.17       55.56      8.47 o
   4   1  10      742.78      743.75     15.65 o
   5   1  10     1108.53     1061.55     20.47 o
   6   1  10     1046.53     1043.43     49.81 o
   7   1  10      882.80      887.31     58.74 o
   8   1  10      625.74      604.41     57.73 o
   9   1  10       61.54       86.54     50.79 o
   0   2  10      136.80      215.83     19.30 o
   1   2  10     8102.28     8181.35     66.49 o
   2   2  10     1110.25     1056.59     22.28 o
   3   2  10     2137.23     2087.93     22.27 o
   4   2  10     1126.16     1117.52     31.04 o
   5   2  10     2853.18     2854.47     45.84 o
   6   2  10      164.81      129.20     28.08 o
   7   2  10     2043.30     1991.81     51.50 o
   8   2  10      323.13      284.46    110.62 o
   9   2  10      719.37      821.49     69.39 o
   0   3  10      221.08      204.16     15.39 o
   1   3  10     1752.99     1712.27     30.22 o
   2   3  10      597.96      670.64     16.99 o
   3   3  10     1983.18     1955.55     24.22 o
   4   3  10      245.27      254.51     12.94 o
   5   3  10     1484.34     1472.39     38.69 o
   6   3  10        3.28       12.76     20.33 o
   7   3  10     1029.61     1111.95     46.65 o
   8   3  10        0.75       78.34     62.27 o
   9   3  10      701.02      805.09     70.89 o
   0   4  10       18.84       19.07     15.25 o
   1   4  10     1087.61     1003.68     18.08 o
   2   4  10      437.77      425.29     15.89 o
   3   4  10     2880.43     2839.37     38.79 o
   4   4  10      346.80      377.95     15.53 o
   5   4  10      875.98      901.53     37.49 o
   6   4  10      399.75      428.11     41.18 o
   7   4  10      549.06      592.88     40.41 o
   8   4  10      142.20      162.15     46.06 o
   0   5  10     2050.73     2062.32     31.15 o
   1   5  10      144.79      173.11     10.94 o
   2   5  10      711.75      671.84     21.46 o
   3   5  10      628.50      665.02     24.57 o
   4   5  10     1274.27     1228.14     26.12 o
   5   5  10       41.15       50.85     17.65 o
   6   5  10      821.11      801.43     52.54 o
   7   5  10       24.09       14.33     30.15 o
   8   5  10      581.77      593.28     61.58 o
   0   6  10     2415.43     2380.38     36.74 o
   1   6  10       31.25       41.13     10.53 o
   2   6  10     1783.19     1818.73     31.73 o
   3   6  10        2.81       -9.64     13.69 o
   4   6  10     1949.20     1874.52     39.07 o
   5   6  10       53.07       47.30     21.42 o
   6   6  10      229.09      214.60     32.49 o
   7   6  10        6.12      -13.70     32.59 o
   0   7  10      200.15      212.31     21.32 o
   1   7  10      342.12      367.87     16.56 o
   2   7  10      629.25      649.83     24.30 o
   3   7  10     1051.01     1029.26     36.02 o
   4   7  10     1048.79     1028.61     38.89 o
   5   7  10      182.76      211.51     30.44 o
   6   7  10      370.00      413.09     36.06 o
   0   8  10       81.84      101.71     29.19 o
   1   8  10      812.55      807.46     29.83 o
   2   8  10       45.83       66.87     18.82 o
   3   8  10      839.61      776.45     44.85 o
   4   8  10       10.23       -2.66     31.12 o
   5   8  10      845.21      840.56     85.44 o
   0   9  10       34.83       -2.31     38.23 o
   1   9  10      545.06      601.82     34.09 o
   2   9  10       30.26       40.87     28.52 o
   3   9  10      158.98      135.02     51.85 o
   4   9  10      274.85      275.67     59.43 o
   1   0  11    13039.07    13653.39    111.84 o
   3   0  11      671.74      698.83     20.82 o
   5   0  11     5475.09     5106.41     62.49 o
   7   0  11     4090.46     3691.12    138.89 o
   9   0  11      295.68      189.94     72.89 o
   0   1  11     3706.74     3994.68     32.12 o
   1   1  11     7930.63     7872.97     49.47 o
   2   1  11      786.42      827.81     15.23 o
   3   1  11     3234.23     3208.27     37.23 o
   4   1  11      916.00      943.34     19.77 o
   5   1  11     2526.97     2533.31     30.39 o
   6   1  11       45.20       60.32     15.46 o
   7   1  11     1699.11     1627.50     74.06 o
   8   1  11      553.54      660.62     60.97 o
   9   1  11      739.00      834.82     69.71 o
   0   2  11     3885.85     3946.33     50.75 o
   1   2  11      252.04      304.84     12.47 o
   2   2  11      713.00      673.64     30.52 o
   3   2  11     1109.21     1066.21     23.33 o
   4   2  11     3006.10     2924.94     29.89 o
   5   2  11       22.88        5.63     13.88 o
   6   2  11     2307.27     2363.76     44.92 o
   7   2  11       34.08        6.54     30.10 o
   8   2  11     1140.75     1260.87     74.27 o
   9   2  11      314.64      220.41     54.65 o
   0   3  11     4008.74     4102.90     54.66 o
   1   3  11      538.55      510.48     16.27 o
   2   3  11     3084.61     3003.16     32.29 o
   3   3  11       11.26       10.53     11.34 o
   4   3  11     1864.35     1862.55     46.45 o
   5   3  11       62.82       38.06     14.90 o
   6   3  11     1771.40     1738.89     43.67 o
   7   3  11      105.82      128.93     25.82 o
   8   3  11     1093.33     1041.27    101.87 o
   9   3  11        1.42      -59.98     59.98 o
   0   4  11     1839.57     1831.40     60.08 o
   1   4  11      681.24      662.86     22.94 o
   2   4  11     4927.56     4925.18     49.24 o
   3   4  11      624.19      655.49     20.16 o
   4   4  11     1570.61     1518.47     32.43 o
   5   4  11      439.27      485.96     24.92 o
   6   4  11      931.79      842.65     46.30 o
   7   4  11      343.07      386.31     35.44 o
   8   4  11      609.80      639.91     60.26 o
   0   5  11       13.63       35.38     12.87 o
   1   5  11     1825.39     1689.83     22.99 o
   2   5  11      381.69      398.41     15.40 o
   3   5  11     1907.83     1835.57     33.01 o
   4   5  11      382.02      385.36     20.95 o
   5   5  11     1137.12     1142.48     34.26 o
   6   5  11      709.12      648.87     43.04 o
   7   5  11      753.46      808.27     91.77 o
   8   5  11       51.33       89.24     47.50 o
   0   6  11        3.32       24.36     13.21 o
   1   6  11      887.16      856.49     19.76 o
   2   6  11       77.91       91.99     14.53 o
   3   6  11     1633.25     1632.04     39.43 o
   4   6  11      109.94      125.02     20.54 o
   5   6  11      607.79      626.69     31.64 o
   6   6  11       91.00       96.73     42.09 o
   7   6  11      296.76      282.95     41.33 o
   0   7  11      319.33      321.85     23.46 o
   1   7  11      513.45      534.52     20.04 o
   2   7  11      426.02      433.37     22.04 o
   3   7  11      783.46      827.46     42.71 o
   4   7  11      216.43      227.11     25.78 o
   5   7  11      518.04      571.78     42.17 o
   6   7  11      828.86      814.58     50.07 o
   0   8  11      982.60      965.65     59.84 o
   1   8  11       37.49       27.76     19.32 o
   2   8  11     1592.04     1615.18     42.19 o
   3   8  11        6.79       -8.00     49.54 o
   4   8  11      587.47      601.29     44.65 o
   5   8  11       15.74       26.79     40.30 o
   0   9  11      356.49      386.64     36.51 o
   1   9  11        7.33       11.06     27.65 o
   2   9  11      856.81      821.82     43.55 o
   3   9  11       47.10       36.21     47.33 o
   0   0  12      193.70      159.96     19.64 o
   2   0  12     8515.64     8598.94    114.41 o
   4   0  12     3679.09     3675.76     51.84 o
   6   0  12     2751.62     2982.69    121.67 o
   8   0  12     1712.57     1702.95    117.65 o
   0   1  12     9550.24     9488.44     62.59 o
   1   1  12     1719.95     1702.29     18.31 o
   2   1  12     9941.92     9888.47     71.39 o
   3   1  12       72.50       79.37     10.87 o
   4   1  12     3805.61     3770.06     53.62 o
   5   1  12      109.12      109.28     13.34 o
   6   1  12     2919.76     2979.16     66.60 o
   7   1  12      159.25      115.38     40.89 o
   8   1  12     1781.82     1800.70     86.50 o
   9   1  12       97.52       62.10     66.72 o
   0   2  12     7770.90     8185.40    139.74 o
   1   2  12     2287.45     2247.59     23.38 o
   2   2  12     1062.38     1007.99     18.51 o
   3   2  12       93.02       85.17     10.80 o
   4   2  12     1793.47     1767.52     35.46 o
   5   2  12     1727.25     1729.99     32.57 o
   6   2  12     1417.86     1281.78     35.49 o
   7   2  12     1412.35     1413.11     98.28 o
   8   2  12      558.52      507.83    104.15 o
   9   2  12       29.25       -7.40     48.95 o
   0   3  12       10.13        8.70     11.34 o
   1   3  12      813.26      808.90     17.35 o
   2   3  12      708.63      680.38     19.07 o
   3   3  12      485.01      475.60     21.38 o
   4   3  12       69.21       75.55     14.72 o
   5   3  12      322.63      313.36     20.16 o
   6   3  12        4.70       45.76     18.71 o
   7   3  12      379.20      375.97     44.19 o
   8   3  12        3.21       25.80     55.81 o
   9   3  12      225.43      121.96     54.45 o
   0   4  12     3119.90     3181.81     64.99 o
   1   4  12      458.45      448.32     12.76 o
   2   4  12     2008.22     2089.53     27.54 o
   3   4  12     2391.06     2287.62     37.44 o
   4   4  12     1783.89     1694.01     35.21 o
   5   4  12      181.46      187.52     20.57 o
   6   4  12     2319.12     2350.72     53.94 o
   7   4  12       21.21       23.25     30.17 o
   8   4  12      534.60      564.52     84.37 o
   0   5  12     5720.03     5553.56     59.34 o
   1   5  12       32.43       35.82      9.79 o
   2   5  12     2880.82     2825.99     32.87 o
   3   5  12       77.76       76.23     13.62 o
   4   5  12     3663.80     3660.31     52.61 o
   5   5  12      176.31      166.90     19.16 o
   6   5  12     2360.76     2308.93     58.69 o
   7   5  12       13.51       25.86     30.31 o
   8   5  12     1431.32     1447.11     83.88 o
   0   6  12     3480.01     3548.11     50.02 o
   1   6  12       47.74       50.26     11.42 o
   2   6  12     2518.33     2545.79     40.96 o
   3   6  12       11.38       13.07     20.54 o
   4   6  12     2418.64     2387.48     47.42 o
   5   6  12        3.04        6.07     24.61 o
   6   6  12      746.96      816.46     44.39 o
   7   6  12       14.48       28.59     30.33 o
   0   7  12      817.29      831.97     32.70 o
   1   7  12       71.28       64.00     14.54 o
   2   7  12     1361.11     1418.40     35.38 o
   3   7  12       24.51        5.62     21.03 o
   4   7  12     1454.11     1499.11     47.75 o
   5   7  12      196.57      168.85     34.77 o
   6   7  12      696.29      736.21     51.89 o
   0   8  12        4.49       -4.07     23.61 o
   1   8  12      411.43      425.04     23.99 o
   2   8  12       16.92       40.25     21.33 o
   3   8  12      609.53      630.78     49.04 o
   4   8  12        9.83       52.15     32.57 o
   5   8  12       85.74      110.91     46.36 o
   0   9  12      114.27      122.96     33.18 o
   1   9  12      160.37      143.95     30.59 o
   2   9  12      154.53      145.88     32.09 o
   3   9  12      811.47      845.46     58.40 o
   1   0  13      360.41      364.85     16.46 o
   3   0  13      392.73      425.15     15.67 o
   5   0  13       84.85      149.78     27.07 o
   7   0  13      179.58      189.65     57.39 o
   9   0  13       63.82       41.90     71.17 o
   0   1  13     1517.96     1750.39     32.13 o
   1   1  13      764.10      788.74     14.76 o
   2   1  13      421.55      375.20     22.47 o
   3   1  13       55.40       61.59      9.62 o
   4   1  13      966.89      946.13     25.20 o
   5   1  13       26.30        7.84     11.48 o
   6   1  13      179.95      217.68     29.93 o
   7   1  13       79.57       94.84     40.96 o
   8   1  13      654.09      640.18     59.33 o
   9   1  13       64.38       39.74     72.03 o
   0   2  13     3169.36     3117.44     72.07 o
   1   2  13      399.89      394.31     13.63 o
   2   2  13     3688.90     3641.47     38.27 o
   3   2  13      234.30      240.14     14.07 o
   4   2  13     5190.18     5243.02     49.40 o
   5   2  13       95.03      103.85     11.54 o
   6   2  13     1107.45     1187.57     49.29 o
   7   2  13        9.49       23.42     49.07 o
   8   2  13     1690.07     1670.34     85.35 o
   9   2  13       60.34      102.24     54.14 o
   0   3  13     4576.72     4636.32     78.47 o
   1   3  13      316.39      304.35     17.29 o
   2   3  13     3608.51     3662.72     43.62 o
   3   3  13       35.19       29.16     13.87 o
   4   3  13     3095.01     3097.94     40.22 o
   5   3  13      127.99      124.92     21.78 o
   6   3  13     2671.51     2532.12     75.17 o
   7   3  13        0.79       10.38     42.33 o
   8   3  13     1230.38     1245.59    109.62 o
   0   4  13     6494.23     6426.31     80.41 o
   1   4  13       83.36       92.54     13.00 o
   2   4  13     4942.36     4827.10     46.54 o
   3   4  13       27.03       34.07     14.83 o
   4   4  13     1933.82     1943.02     41.59 o
   5   4  13      452.16      461.06     29.86 o
   6   4  13     3864.55     3821.63     73.43 o
   7   4  13      179.97      207.45     43.30 o
   8   4  13     1182.27     1268.55     74.94 o
   0   5  13      130.69      163.38     15.30 o
   1   5  13       29.23       29.11      9.26 o
   2   5  13     1179.56     1211.82     25.32 o
   3   5  13       12.38       12.39     16.31 o
   4   5  13      440.44      478.75     25.21 o
   5   5  13       83.11      116.14     22.24 o
   6   5  13      348.62      406.61     33.12 o
   7   5  13       35.60       59.60     31.84 o
   8   5  13      296.26      279.69     54.19 o
   0   6  13      191.45      187.81     18.15 o
   1   6  13       48.36       49.86     11.64 o
   2   6  13      116.76      132.49     16.44 o
   3   6  13      614.04      646.71     31.87 o
   4   6  13       37.00       36.48     20.22 o
   5   6  13       37.28       26.51     26.52 o
   6   6  13      181.83      242.67     40.29 o
   7   6  13       19.21      -31.79     37.09 o
   0   7  13      414.61      397.56     29.84 o
   1   7  13       11.90        2.81     13.67 o
   2   7  13     2054.79     2025.82     42.79 o
   3   7  13      756.20      754.28     35.35 o
   4   7  13     1043.31      999.96     46.45 o
   5   7  13      164.80      119.22     34.49 o
   6   7  13      583.79      624.80     86.38 o
   0   8  13     1234.42     1332.54     52.72 o
   1   8  13       17.51        0.09     18.16 o
   2   8  13     1259.14     1272.18     47.06 o
   3   8  13       92.34      112.71     33.80 o
   4   8  13      757.22      727.89     56.12 o
   5   8  13       10.45       75.14     41.97 o
   0   9  13     1031.10     1065.51     51.86 o
   1   9  13       11.58       45.14     28.75 o
   2   9  13      216.74      272.15     39.46 o
   3   9  13      217.12      142.12     42.63 o
   0   0  14     4035.98     3734.66     64.11 o
   2   0  14    10531.02    10962.99    123.47 o
   4   0  14     5061.55     5209.56     57.68 o
   6   0  14     3037.70     3011.83     59.62 o
   8   0  14     1589.37     1726.20    123.97 o
   0   1  14     5448.50     5387.42     46.33 o
   1   1  14      733.17      727.51     16.02 o
   2   1  14     6666.12     6441.83     62.03 o
   3   1  14       12.27       20.59      8.70 o
   4   1  14     4177.17     4146.24     55.56 o
   5   1  14       98.30       86.21     13.21 o
   6   1  14     3629.01     3656.97    112.27 o
   7   1  14       13.81      -38.92     38.92 o
   8   1  14     1498.11     1534.68     96.84 o
   9   1  14       14.98      -18.18     51.94 o
   0   2  14     1292.16     1304.61     40.12 o
   1   2  14       46.43       48.59      9.84 o
   2   2  14      468.37      420.16     26.96 o
   3   2  14       44.51       35.99     11.44 o
   4   2  14      684.46      732.09     20.88 o
   5   2  14       97.21       87.35     12.83 o
   6   2  14      428.71      449.35     32.62 o
   7   2  14       40.91       -2.57     46.77 o
   8   2  14      622.21      599.44     67.29 o
   9   2  14       52.44      128.13     56.71 o
   0   3  14      283.30      297.46     37.02 o
   1   3  14      165.19      167.97     15.25 o
   2   3  14        3.60       26.49     10.80 o
   3   3  14       33.17        3.41     14.35 o
   4   3  14       99.13       98.78     13.25 o
   5   3  14       56.54       66.12     19.67 o
   6   3  14      169.19      192.74     36.84 o
   7   3  14        9.15       43.96     35.01 o
   8   3  14       85.58       92.69     71.17 o
   0   4  14      625.57      656.51     28.81 o
   1   4  14      325.29      329.08     22.06 o
   2   4  14     2628.81     2601.79     39.89 o
   3   4  14      276.30      239.08     20.82 o
   4   4  14     1194.15     1248.23     36.90 o
   5   4  14       14.11        4.52     18.43 o
   6   4  14      353.24      471.14     39.80 o
   7   4  14       10.72       -1.42     70.88 o
   8   4  14      751.87      858.79    105.32 o
   0   5  14     4437.88     4253.85     76.15 o
   1   5  14      184.84      197.24     11.75 o
   2   5  14     5491.50     5511.75     78.04 o
   3   5  14      649.44      633.38     26.93 o
   4   5  14     5472.53     5508.70     65.96 o
   5   5  14       21.59       40.70     21.45 o
   6   5  14     1556.66     1413.24     60.11 o
   7   5  14        0.39       42.03     41.90 o
   0   6  14     5365.36     5398.60     63.22 o
   1   6  14       86.36       62.99     14.03 o
   2   6  14     1244.60     1260.81     38.72 o
   3   6  14       59.55       50.61     22.18 o
   4   6  14     2071.15     2083.58     49.77 o
   5   6  14      125.43      184.64     39.39 o
   6   6  14     2559.96     2585.73     79.95 o
   7   6  14       79.38       99.53     48.37 o
   0   7  14     2098.41     2123.38     52.32 o
   1   7  14        2.80      -13.85     13.85 o
   2   7  14      444.99      524.17     37.73 o
   3   7  14      778.36      771.80     33.47 o
   4   7  14      289.07      312.48     30.61 o
   5   7  14       68.60       57.95     32.80 o
   6   7  14      809.98      842.36     73.09 o
   0   8  14       92.06       74.64     26.24 o
   1   8  14        0.52       24.48     20.40 o
   2   8  14      145.91      193.09     30.14 o
   3   8  14       10.34       15.46     30.68 o
   4   8  14       33.88       28.12     35.83 o
   5   8  14       50.11       58.78     43.00 o
   0   9  14      244.31      197.04     43.79 o
   1   9  14       14.45       58.59     30.97 o
   2   9  14       11.45       36.49     37.31 o
   1   0  15     1441.99     1421.60     24.38 o
   3   0  15     1134.44     1111.17     23.01 o
   5   0  15      197.55      201.98     22.88 o
   7   0  15      287.78      328.54     72.60 o
   9   0  15      431.73      411.48     91.25 o
   0   1  15     1871.40     1918.03     28.11 o
   1   1  15      596.64      546.80     13.81 o
   2   1  15      134.11      135.70     14.01 o
   3   1  15     2053.87     2013.99     26.22 o
   4   1  15     1925.94     1898.46     24.29 o
   5   1  15      579.20      555.92     33.07 o
   6   1  15     1134.08     1091.44     37.96 o
   7   1  15      249.31      266.77     81.50 o
   8   1  15      262.57      162.24     49.36 o
   9   1  15      355.93      429.59    116.78 o
   0   2  15     9586.05     9623.12    100.39 o
   1   2  15       10.60       17.44      8.38 o
   2   2  15     7665.19     7538.10     65.87 o
   3   2  15        1.61       18.74     11.29 o
   4   2  15     6432.03     6314.62     54.20 o
   5   2  15      111.83      117.12     13.30 o
   6   2  15     1419.71     1343.58     48.24 o
   7   2  15       17.77        2.58     56.82 o
   8   2  15     2558.33     2616.55    193.10 o
   9   2  15        3.13       71.80     98.41 o
   0   3  15     3386.99     3364.21     66.98 o
   1   3  15        3.83       18.11     12.39 o
   2   3  15     8206.80     8136.56     81.96 o
   3   3  15     2185.10     2192.05     40.11 o
   4   3  15     5918.65     5701.12     56.88 o
   5   3  15      166.74      155.63     19.91 o
   6   3  15     2218.25     2339.05     74.00 o
   7   3  15       23.54       37.83     35.33 o
   8   3  15     2878.34     2973.51    158.95 o
   0   4  15     2473.52     2457.66     47.31 o
   1   4  15      521.22      507.25     24.38 o
   2   4  15     2866.50     2747.23     42.29 o
   3   4  15      136.32      151.75     19.99 o
   4   4  15     1463.07     1514.15     39.67 o
   5   4  15      173.61      204.66     22.93 o
   6   4  15     3072.75     3150.91     66.08 o
   7   4  15       85.06       92.75     40.86 o
   8   4  15      769.45      669.71     99.86 o
   0   5  15     1272.44     1282.67     31.34 o
   1   5  15      335.08      291.54     16.64 o
   2   5  15       64.52       69.84     18.54 o
   3   5  15      240.97      213.43     20.82 o
   4   5  15      111.18      139.26     22.44 o
   5   5  15      109.96      111.50     23.94 o
   6   5  15      421.98      414.66     41.30 o
   7   5  15      106.37       80.16     36.20 o
   0   6  15       12.55       35.32     15.89 o
   1   6  15        4.74        0.91     13.05 o
   2   6  15       83.49       90.39     20.47 o
   3   6  15       80.75       52.84     20.49 o
   4   6  15        3.95       15.79     20.92 o
   5   6  15       34.29       -4.18     32.36 o
   6   6  15        4.57       25.42     35.14 o
   7   6  15       23.06       40.84     46.17 o
   0   7  15     1544.79     1518.70     47.83 o
   1   7  15      233.77      234.26     19.80 o
   2   7  15      786.74      795.90     35.49 o
   3   7  15      545.64      495.64     31.13 o
   4   7  15      202.15      248.81     29.87 o
   5   7  15       55.95       50.45     38.48 o
   6   7  15      953.97      898.87     75.54 o
   0   8  15     1663.69     1729.07     55.34 o
   1   8  15       53.59       54.30     23.54 o
   2   8  15     1223.35     1181.67     47.47 o
   3   8  15        2.78        4.72     30.72 o
   4   8  15     1086.78     1106.26     64.55 o
   0   9  15     1031.25     1176.38     78.85 o
   1   9  15       67.38       49.20     35.81 o
   2   9  15      919.78      914.19     84.54 o
   0   0  16     2776.96     2721.51     56.40 o
   2   0  16     8187.90     8038.20    103.40 o
   4   0  16     2305.48     2385.65     32.24 o
   6   0  16     1163.10     1139.32     42.88 o
   8   0  16     1513.06     1593.62    126.84 o
   0   1  16      909.55      903.53     23.78 o
   1   1  16      316.99      309.09     10.71 o
   2   1  16     4890.53     4862.36     41.72 o
   3   1  16     5234.53     5197.80     46.61 o
   4   1  16     4096.75     4001.47     42.93 o
   5   1  16      143.91      140.26     22.44 o
   6   1  16     1897.58     1890.31     46.95 o
   7   1  16      164.58      174.41     46.66 o
   8   1  16     1252.51     1243.18    111.47 o
   9   1  16     1321.04     1471.01    193.53 o
   0   2  16     1163.84     1126.54     23.34 o
   1   2  16     1486.75     1488.25     22.23 o
   2   2  16      110.80      123.09     15.49 o
   3   2  16      900.21      901.18     24.90 o
   4   2  16      587.67      599.86     20.21 o
   5   2  16      803.34      778.32     21.96 o
   6   2  16      575.19      595.81     35.82 o
   7   2  16      584.65      637.54     47.21 o
   8   2  16      200.62      265.81     57.20 o
   0   3  16     2101.00     2048.50     53.09 o
   1   3  16      626.86      604.73     30.03 o
   2   3  16      743.42      663.69     43.03 o
   3   3  16      226.39      236.69     19.86 o
   4   3  16      683.21      630.97     22.36 o
   5   3  16      521.61      534.87     27.68 o
   6   3  16       16.09       38.95     21.21 o
   7   3  16      240.95      271.30     47.90 o
   8   3  16       47.24      170.99     56.45 o
   0   4  16     1153.04     1171.40     57.25 o
   1   4  16      660.36      639.30     27.32 o
   2   4  16     1442.41     1479.93     49.28 o
   3   4  16      661.53      583.27     27.80 o
   4   4  16      592.42      575.33     29.23 o
   5   4  16      451.69      415.17     27.71 o
   6   4  16      356.44      381.10     29.05 o
   7   4  16      211.51      259.14     36.78 o
   8   4  16      319.94      185.06     85.23 o
   0   5  16     3609.33     3530.92     49.30 o
   1   5  16       53.69       49.27     12.78 o
   2   5  16      558.16      506.57     34.82 o
   3   5  16      492.17      515.42     28.68 o
   4   5  16      646.58      664.06     32.37 o
   5   5  16       19.46       42.93     23.06 o
   6   5  16     1104.70     1034.04     55.02 o
   7   5  16       77.25       85.74     44.42 o
   0   6  16     1510.74     1527.24     43.16 o
   1   6  16       13.67        0.34     13.39 o
   2   6  16      597.46      620.38     34.42 o
   3   6  16        1.04       19.36     19.63 o
   4   6  16     1427.20     1433.61     46.33 o
   5   6  16       32.60        5.36     33.45 o
   6   6  16     1111.29     1106.19     75.29 o
   0   7  16     1761.98     1706.09     50.40 o
   1   7  16      118.14      142.42     20.25 o
   2   7  16     1432.22     1570.59     41.48 o
   3   7  16      124.74      161.00     24.36 o
   4   7  16      818.21      850.35     40.82 o
   5   7  16       40.70       62.73     41.90 o
   0   8  16       98.74       44.97     33.07 o
   1   8  16      148.88      102.00     25.38 o
   2   8  16      298.09      279.66     33.13 o
   3   8  16      321.71      364.77     34.73 o
   4   8  16       96.44       86.17     40.78 o
   0   9  16      286.56      253.26    139.45 o
   1   9  16      177.02      174.24     50.45 o
   1   0  17     1108.18     1090.10     32.17 o
   3   0  17     1127.28     1066.68     23.53 o
   5   0  17     1754.55     1773.27     39.36 o
   7   0  17     1156.96     1068.25     96.71 o
   0   1  17       24.07       32.68     11.59 o
   1   1  17     2696.27     2659.90     26.85 o
   2   1  17     6291.29     6187.81     50.60 o
   3   1  17     1343.98     1340.79     24.31 o
   4   1  17     8601.87     8470.25     62.16 o
   5   1  17     1005.79      996.77     33.38 o
   6   1  17       65.26       89.58     21.19 o
   7   1  17      748.82      777.94     47.73 o
   8   1  17     2723.19     2936.97    127.54 o
   0   2  17     5901.66     5868.39     57.65 o
   1   2  17      278.24      267.48     12.34 o
   2   2  17     4188.71     4060.07     67.15 o
   3   2  17      238.73      259.64     17.08 o
   4   2  17     3626.49     3526.28     40.37 o
   5   2  17       98.91      118.95     13.60 o
   6   2  17      839.96      792.75     37.05 o
   7   2  17       66.40       89.18     34.65 o
   8   2  17     1800.10     1816.48     95.77 o
   0   3  17     4948.28     4992.07     63.46 o
   1   3  17      119.65      115.82     14.56 o
   2   3  17      822.93      823.53     31.13 o
   3   3  17       23.56       29.40     16.32 o
   4   3  17      794.50      803.21     25.29 o
   5   3  17        5.87       20.71     18.26 o
   6   3  17     2761.92     2650.92     55.93 o
   7   3  17        0.57      -25.60     38.93 o
   8   3  17      243.83      241.56     67.44 o
   0   4  17     1049.77     1028.36    108.60 o
   1   4  17      278.49      291.37     21.86 o
   2   4  17     1376.22     1353.10     32.57 o
   3   4  17      255.65      265.39     22.74 o
   4   4  17      780.61      772.50     32.50 o
   5   4  17      466.25      465.42     29.65 o
   6   4  17     1825.69     1777.16     48.53 o
   7   4  17      251.73      288.78    114.35 o
   8   4  17      238.14      230.61     53.30 o
   0   5  17      408.32      402.96     23.65 o
   1   5  17     1024.67      993.49     33.28 o
   2   5  17      694.42      686.48     28.46 o
   3   5  17     1073.58     1030.10     45.13 o
   4   5  17       13.91       41.86     22.28 o
   5   5  17      747.25      756.66     36.42 o
   6   5  17       92.48       74.26     34.88 o
   7   5  17      550.11      536.90     48.85 o
   0   6  17      149.29      149.83     23.33 o
   1   6  17      850.60      944.39     32.06 o
   2   6  17       81.84       87.26     22.66 o
   3   6  17      816.89      838.32     47.04 o
   4   6  17       28.75       59.45     27.29 o
   5   6  17      278.39      222.54     38.81 o
   6   6  17       80.64       88.13     41.45 o
   0   7  17      864.24      840.13     38.41 o
   1   7  17      308.62      294.33     23.17 o
   2   7  17      740.61      779.73     34.64 o
   3   7  17      501.05      530.56     31.89 o
   4   7  17       84.20       66.90     31.29 o
   5   7  17      432.11      529.82     51.23 o
   0   8  17      267.80      285.57     49.56 o
   1   8  17       20.12       35.43     24.01 o
   2   8  17      645.49      653.54     53.63 o
   3   8  17        3.07       15.62     28.54 o
   4   8  17      465.87      472.70     63.60 o
   0   9  17      775.22      705.27    121.66 o
   1   9  17        2.55       66.13     49.11 o
   0   0  18     1622.77     1658.65     54.67 o
   2   0  18     5072.04     5050.88     70.56 o
   4   0  18     1674.02     1626.63     37.13 o
   6   0  18     1166.18     1150.71     45.70 o
   8   0  18      955.16     1131.09    119.09 o
   0   1  18      437.94      435.22     26.46 o
   1   1  18     2569.24     2573.08     31.79 o
   2   1  18     2400.55     2365.08     24.02 o
   3   1  18     1090.88     1008.78     30.73 o
   4   1  18     1610.73     1581.35     23.69 o
   5   1  18      468.56      496.64     23.78 o
   6   1  18      730.50      728.38     35.87 o
   7   1  18      341.60      320.62     38.01 o
   8   1  18      554.39      604.74     97.42 o
   0   2  18      724.97      716.67     35.75 o
   1   2  18     3220.16     3164.46     33.19 o
   2   2  18       44.75       53.51     12.87 o
   3   2  18     2769.69     2758.72     39.45 o
   4   2  18      278.12      297.20     16.81 o
   5   2  18     3677.97     3578.94     42.18 o
   6   2  18      205.06      172.20     29.66 o
   7   2  18     1960.29     1937.15     70.82 o
   8   2  18       66.13       93.12     55.26 o
   0   3  18      667.14      622.96     23.55 o
   1   3  18     3678.81     3550.92     51.06 o
   2   3  18      792.72      757.06     49.29 o
   3   3  18     7350.61     7285.45     78.67 o
   4   3  18      304.73      242.85     18.50 o
   5   3  18     1815.54     1807.25     43.15 o
   6   3  18        0.93        1.31     19.10 o
   7   3  18     1702.76     1734.26     76.62 o
   8   3  18       29.58       72.90     56.11 o
   0   4  18      500.07      523.90     47.64 o
   1   4  18     2608.53     2563.30     62.25 o
   2   4  18      613.35      627.96     25.18 o
   3   4  18     2355.53     2305.91     47.14 o
   4   4  18      332.93      348.80     26.42 o
   5   4  18      754.77      808.05     35.17 o
   6   4  18      311.53      307.06     33.84 o
   7   4  18      753.57      732.55     94.68 o
   0   5  18     1818.10     1778.17     63.78 o
   1   5  18       11.95       17.91     17.19 o
   2   5  18      121.74      135.94     25.08 o
   3   5  18       23.66       47.71     21.49 o
   4   5  18      221.09      228.12     26.18 o
   5   5  18      300.38      321.75     32.85 o
   6   5  18      542.02      537.75     45.43 o
   7   5  18       31.16       83.91     47.36 o
   0   6  18      998.49     1024.87     39.09 o
   1   6  18       22.35       42.12     17.76 o
   2   6  18      459.51      459.43     41.29 o
   3   6  18      116.37      173.94     26.22 o
   4   6  18      839.06      888.22     45.16 o
   5   6  18       32.48       72.56     37.05 o
   6   6  18      371.93      425.79     57.75 o
   0   7  18      498.24      517.85     43.04 o
   1   7  18      437.21      404.54     25.34 o
   2   7  18      559.52      530.68     34.06 o
   3   7  18      772.75      846.67     41.28 o
   4   7  18      431.19      418.97     39.10 o
   5   7  18      710.66      669.40     65.74 o
   0   8  18       74.60       98.82     43.23 o
   1   8  18     1415.01     1407.09     88.05 o
   2   8  18      125.83      200.87     34.79 o
   3   8  18      735.76      809.66     46.90 o
   1   0  19     2019.57     1972.19     61.88 o
   3   0  19     1318.85     1297.11     39.39 o
   5   0  19     3472.95     3421.88     54.66 o
   7   0  19     1647.92     1737.96    125.69 o
   0   1  19      903.72      889.99     26.60 o
   1   1  19     4284.77     4327.54     43.37 o
   2   1  19       91.83       80.80     10.79 o
   3   1  19      957.85      967.95     25.28 o
   4   1  19       47.62       50.89     11.78 o
   5   1  19     1466.71     1445.04     32.37 o
   6   1  19       74.07       42.69     19.46 o
   7   1  19     1351.41     1296.62     61.44 o
   8   1  19        6.53       20.04     67.29 o
   0   2  19      440.45      457.97     19.21 o
   1   2  19      885.17      874.50     23.20 o
   2   2  19      271.00      258.24     21.83 o
   3   2  19     1200.63     1200.56     31.57 o
   4   2  19     1054.47     1042.75     36.31 o
   5   2  19      186.75      206.70     18.67 o
   6   2  19      198.17      192.63     29.83 o
   7   2  19      329.17      412.16     44.47 o
   8   2  19      279.24      383.30     83.49 o
   0   3  19      493.20      496.90     22.46 o
   1   3  19      260.66      245.68     19.60 o
   2   3  19     2001.14     1922.51     52.53 o
   3   3  19     1564.55     1498.65     38.22 o
   4   3  19     1228.97     1190.22     39.54 o
   5   3  19       88.21       87.50     27.26 o
   6   3  19      248.38      287.57     30.33 o
   7   3  19        5.18       22.67     41.14 o
   8   3  19      766.66      883.94    146.34 o
   0   4  19       99.67      106.73     26.11 o
   1   4  19      450.31      456.67     34.64 o
   2   4  19      306.10      329.39     37.35 o
   3   4  19      881.62      875.04     34.37 o
   4   4  19       10.99        1.35     19.91 o
   5   4  19      603.43      634.88     33.27 o
   6   4  19      154.68      153.58     31.00 o
   7   4  19      565.26      604.08     61.56 o
   0   5  19       69.38       94.84     30.55 o
   1   5  19     1772.46     1771.54     41.53 o
   2   5  19        5.43      -11.56     29.41 o
   3   5  19     4789.27     4790.08     70.69 o
   4   5  19       36.91       34.06     23.10 o
   5   5  19     1619.20     1555.64     53.70 o
   6   5  19      250.23      236.12     39.83 o
   7   5  19      901.59      946.42    104.58 o
   0   6  19       46.60       16.75     26.81 o
   1   6  19     2419.88     2399.68     50.97 o
   2   6  19        5.07      -13.45     22.66 o
   3   6  19     1316.87     1398.55     51.04 o
   4   6  19        1.08        4.49     27.87 o
   5   6  19     1020.12      997.96    108.82 o
   6   6  19        4.01       21.37     36.62 o
   0   7  19       78.62       77.22     34.35 o
   1   7  19      420.80      467.24     33.56 o
   2   7  19       32.16       57.92     29.59 o
   3   7  19      334.98      435.75     55.95 o
   4   7  19        7.40       10.51     30.45 o
   5   7  19      654.19      625.23     71.31 o
   0   8  19      367.71      281.48     68.73 o
   1   8  19        8.79       22.56     33.04 o
   2   8  19      161.64      211.46     51.57 o
   3   8  19       98.13       97.39     40.96 o
   0   0  20       64.69       42.47     39.60 o
   2   0  20      887.47      879.73     24.27 o
   4   0  20      686.64      661.01     26.63 o
   6   0  20     1053.57     1071.96     91.22 o
   8   0  20       13.69       35.30     78.63 o
   0   1  20      436.76      449.09     28.82 o
   1   1  20     2578.76     2492.47     49.04 o
   2   1  20      205.49      228.90     13.99 o
   3   1  20      780.38      836.74     24.85 o
   4   1  20        3.83        6.67     12.25 o
   5   1  20      522.60      516.57     23.28 o
   6   1  20      144.67       83.83     25.67 o
   7   1  20      904.53     1141.23     79.64 o
   8   1  20       17.79      -45.28     51.95 o
   0   2  20      269.46      295.99     25.15 o
   1   2  20     2909.30     2874.37     36.53 o
   2   2  20       97.81      110.63     17.73 o
   3   2  20     2233.47     2168.25     49.14 o
   4   2  20       67.09       49.24     17.69 o
   5   2  20     2700.62     2580.46     54.60 o
   6   2  20        8.07       16.77     26.71 o
   7   2  20     1842.61     1776.83     72.27 o
   8   2  20      190.90      190.26    100.85 o
   0   3  20      196.56      180.34     23.39 o
   1   3  20     3926.03     3959.27     56.37 o
   2   3  20        0.72       -7.86     21.52 o
   3   3  20     2085.26     2035.32     43.61 o
   4   3  20      447.20      442.44     26.66 o
   5   3  20     2676.56     2701.54     82.26 o
   6   3  20       41.77       73.30     26.40 o
   7   3  20     1548.50     1652.43     87.51 o
   0   4  20       20.47       13.19     24.14 o
   1   4  20     3318.17     3250.03     49.70 o
   2   4  20      316.93      309.07     27.67 o
   3   4  20     2771.13     2701.41     51.90 o
   4   4  20      240.69      243.07     25.77 o
   5   4  20     1657.18     1712.53     48.30 o
   6   4  20       52.63       45.52     32.21 o
   7   4  20     1124.61     1283.96    100.85 o
   0   5  20      126.19      122.77     31.44 o
   1   5  20       84.08      132.17     27.68 o
   2   5  20      538.39      556.38     35.28 o
   3   5  20     1604.65     1680.58     47.65 o
   4   5  20      893.98      842.94     52.37 o
   5   5  20      275.65      255.44     32.64 o
   6   5  20       29.60       10.45     35.01 o
   0   6  20     1380.16     1342.69     86.80 o
   1   6  20      235.20      285.37     25.95 o
   2   6  20       39.62       48.65     24.27 o
   3   6  20       67.82       72.77     28.80 o
   4   6  20       67.89       92.02     29.89 o
   5   6  20      214.68      171.50     40.34 o
   0   7  20        1.58      -20.08     35.45 o
   1   7  20      661.14      559.87     44.75 o
   2   7  20      103.69       84.09     30.13 o
   3   7  20     2247.00     2142.61     90.93 o
   4   7  20       13.43       32.19     31.45 o
   0   8  20      110.65       77.67     46.50 o
   1   8  20      801.93      726.30     64.86 o
   2   8  20       65.94      106.50     60.82 o
   1   0  21     4928.78     5022.95    102.74 o
   3   0  21     3334.17     3283.86     58.19 o
   5   0  21     2295.62     2298.47     63.48 o
   7   0  21     2677.84     2678.25    147.18 o
   0   1  21      576.41      575.29     26.80 o
   1   1  21     4170.00     4213.88     48.97 o
   2   1  21      110.66      103.92     15.98 o
   3   1  21     2976.59     3014.52     45.59 o
   4   1  21      120.54       91.13     18.22 o
   5   1  21     2377.42     2351.10     36.78 o
   6   1  21      106.59      147.61     27.97 o
   7   1  21     1833.83     1919.62     95.77 o
   8   1  21        5.40       25.40     53.97 o
   0   2  21      619.17      553.25     40.25 o
   1   2  21     1374.88     1323.76     27.27 o
   2   2  21      509.66      481.07     29.20 o
   3   2  21      860.96      880.27     28.24 o
   4   2  21       10.15        1.15     14.49 o
   5   2  21     1215.56     1267.28     44.95 o
   6   2  21       85.34      135.08     32.52 o
   7   2  21      394.30      467.52     39.56 o
   0   3  21        0.08       13.74     20.14 o
   1   3  21      141.80      131.65     17.43 o
   2   3  21       12.86       45.45     23.03 o
   3   3  21       27.98       25.18     18.78 o
   4   3  21       26.88       24.94     19.27 o
   5   3  21       16.42       21.40     21.19 o
   6   3  21        0.25      -24.53     24.53 o
   7   3  21       72.24        9.76     74.61 o
   0   4  21       94.39       99.73     27.52 o
   1   4  21     2061.52     1997.84     44.34 o
   2   4  21       41.70       13.88     22.18 o
   3   4  21      456.96      433.84     28.29 o
   4   4  21      182.68      197.25     25.15 o
   5   4  21     1506.89     1548.91     55.27 o
   6   4  21       26.52       54.70     33.10 o
   7   4  21      862.38     1051.95    130.84 o
   0   5  21      261.50      256.83     36.18 o
   1   5  21     2132.34     2157.75     42.97 o
   2   5  21      211.36      185.37     29.23 o
   3   5  21     1362.15     1369.05     65.21 o
   4   5  21      213.97      182.18     29.67 o
   5   5  21     1614.93     1658.40     57.21 o
   6   5  21       37.94       24.28     44.01 o
   0   6  21       28.31       19.46     28.67 o
   1   6  21     1639.82     1608.99     55.39 o
   2   6  21        0.45       33.97     30.82 o
   3   6  21     3647.65     3894.73     86.35 o
   4   6  21        1.38       23.32     28.30 o
   5   6  21     1129.34     1268.76     79.55 o
   0   7  21      259.34      255.29     44.58 o
   1   7  21      880.62      877.34     54.68 o
   2   7  21      130.36      147.63     32.94 o
   3   7  21     1759.83     1796.50     64.60 o
   4   7  21       58.94        5.20     63.31 o
   0   8  21       12.40      -24.39     48.78 o
   1   8  21       92.05       47.58     45.71 o
   2   8  21        0.30        4.88     57.36 o
   0   0  22     2383.06     1852.75     94.12 o
   2   0  22      165.00      139.30     21.22 o
   4   0  22      261.20      222.34     26.27 o
   6   0  22      113.25      196.48     43.72 o
   0   1  22       73.82       55.99     21.09 o
   1   1  22      762.61      719.88     24.87 o
   2   1  22      123.80      112.86     16.95 o
   3   1  22      838.42      740.93     25.08 o
   4   1  22      503.56      501.67     32.27 o
   5   1  22      929.13      987.07     31.41 o
   6   1  22      103.00       66.27     26.57 o
   7   1  22      514.11      523.25     65.64 o
   0   2  22      485.70      394.95     29.34 o
   1   2  22     3727.74     3546.86     48.12 o
   2   2  22       31.89       36.06     17.37 o
   3   2  22      813.15      813.23     27.73 o
   4   2  22        1.23       -1.56     14.48 o
   5   2  22     1462.99     1375.54     55.78 o
   6   2  22       20.98       41.25     30.71 o
   7   2  22     1524.37     1523.40     87.15 o
   0   3  22       95.98      113.08     23.39 o
   1   3  22     2947.64     3009.29     46.89 o
   2   3  22       70.43      112.73     26.54 o
   3   3  22     2543.33     2513.83     49.28 o
   4   3  22      226.31      192.95     34.47 o
   5   3  22     1958.42     2032.54     56.93 o
   6   3  22        4.16       -3.47     31.05 o
   7   3  22     1475.98     1718.16    138.89 o
   0   4  22        3.20       -1.27     22.26 o
   1   4  22      709.26      729.26     36.52 o
   2   4  22      120.25      163.36     26.85 o
   3   4  22     2679.20     2767.65     55.31 o
   4   4  22       43.25       23.48     22.56 o
   5   4  22     1012.55     1056.78     54.71 o
   6   4  22      141.06      215.23     38.69 o
   0   5  22       96.65      124.06     32.28 o
   1   5  22      405.55      462.58     38.06 o
   2   5  22      301.74      274.06     31.79 o
   3   5  22      213.10      250.81     28.23 o
   4   5  22       36.52       21.90     26.70 o
   5   5  22      141.31      203.77     32.36 o
   6   5  22       88.93       58.49     46.08 o
   0   6  22       25.81      -18.75     27.61 o
   1   6  22        4.11       15.58     25.50 o
   2   6  22       15.98       41.04     31.59 o
   3   6  22       51.38       62.62     29.76 o
   4   6  22       11.04       13.62     30.36 o
   5   6  22        3.25      -20.65     34.04 o
   0   7  22      263.88      252.30     45.55 o
   1   7  22      492.60      640.63     51.08 o
   2   7  22       19.15      -16.29     30.27 o
   3   7  22      186.49      223.37     36.60 o
   4   7  22        4.18      -24.09     55.80 o
   1   8  22      636.95      712.73     71.15 o
   1   0  23     9597.29     9090.93    109.96 o
   3   0  23     1512.40     1445.63     39.00 o
   5   0  23     3621.70     3821.33     79.15 o
   7   0  23     2965.50     3297.43    172.72 o
   0   1  23        7.32      -12.26     19.23 o
   1   1  23     2087.72     2087.11     36.63 o
   2   1  23      329.03      312.50     20.78 o
   3   1  23     2249.42     2152.90     39.80 o
   4   1  23      128.05      105.53     18.05 o
   5   1  23     2097.15     2106.06     44.59 o
   6   1  23      251.77      229.22     31.24 o
   7   1  23     1307.29     1202.16    249.06 o
   0   2  23      145.76      149.27     24.40 o
   1   2  23       50.82       66.18     14.14 o
   2   2  23     1445.62     1390.92     37.81 o
   3   2  23     1571.32     1574.17     40.46 o
   4   2  23      543.17      581.73     28.10 o
   5   2  23      134.98      112.84     23.26 o
   6   2  23      150.04      166.50     35.13 o
   7   2  23       81.11       91.55     52.12 o
   0   3  23      353.38      350.85     30.15 o
   1   3  23        0.83       35.95     17.57 o
   2   3  23      453.84      426.15     30.31 o
   3   3  23       63.45       58.29     20.34 o
   4   3  23      488.99      505.42     29.85 o
   5   3  23      208.76      200.61     30.38 o
   6   3  23      214.56      193.31     47.44 o
   7   3  23       70.30      123.11     78.05 o
   0   4  23      834.52      810.73     41.53 o
   1   4  23     1025.24     1023.21     48.24 o
   2   4  23       26.12       11.44     30.36 o
   3   4  23     1075.60     1070.63     39.93 o
   4   4  23      178.26      177.91     25.92 o
   5   4  23      236.80      235.47     43.12 o
   6   4  23      283.17      317.72     46.18 o
   0   5  23      318.46      337.22     34.33 o
   1   5  23     1856.43     1866.96     61.61 o
   2   5  23        7.45      -23.53     23.53 o
   3   5  23     1531.18     1625.51     73.35 o
   4   5  23       15.54       29.13     27.46 o
   5   5  23     1004.08     1071.41     75.71 o
   0   6  23       10.00        1.32     34.89 o
   1   6  23     1114.00     1209.11     58.30 o
   2   6  23        0.51      -29.94     29.94 o
   3   6  23     1776.21     1858.94     61.50 o
   4   6  23        0.62       -9.63     32.81 o
   5   6  23     1628.43     1472.35     69.50 o
   0   7  23      284.39      277.18     77.77 o
   1   7  23      616.23      678.40     51.76 o
   2   7  23       99.97      106.85     33.89 o
   3   7  23      356.18      382.11     46.82 o
   0   0  24      241.03      275.93     33.57 o
   2   0  24     2401.46     2379.27     62.53 o
   4   0  24     3632.80     3528.90     78.29 o
   6   0  24       57.00       41.61     59.40 o
   0   1  24     1628.28     1677.76     55.20 o
   1   1  24      405.01      433.79     22.17 o
   2   1  24     1283.22     1312.22     34.64 o
   3   1  24      404.45      347.71     31.75 o
   4   1  24     1378.64     1386.98     45.63 o
   5   1  24      924.92      955.81     42.03 o
   6   1  24      595.63      565.10     39.85 o
   7   1  24      432.44      547.16     69.79 o
   0   2  24     1574.47     1539.96     48.96 o
   1   2  24     2594.19     2534.95     47.55 o
   2   2  24      199.28      185.45     22.05 o
   3   2  24      985.83      923.41     32.92 o
   4   2  24       22.98       -0.25     19.82 o
   5   2  24      731.25      650.28     39.88 o
   6   2  24     1067.66     1123.93    101.55 o
   7   2  24      679.12      776.09     75.21 o
   0   3  24      106.55      117.28     30.71 o
   1   3  24     1658.19     1601.91     68.93 o
   2   3  24        1.79       18.86     22.36 o
   3   3  24     1885.33     1766.92     42.13 o
   4   3  24      107.08      106.19     27.41 o
   5   3  24     1235.48     1290.66     77.92 o
   6   3  24        9.01       47.73     44.14 o
   0   4  24      925.33      912.31     44.96 o
   1   4  24      280.10      275.06     28.61 o
   2   4  24      604.36      626.64     49.92 o
   3   4  24      991.64     1039.57     40.60 o
   4   4  24      787.30      838.24     47.00 o
   5   4  24      578.29      627.06     55.24 o
   6   4  24      470.36      417.26     94.54 o
   0   5  24      641.49      577.05     40.11 o
   1   5  24      512.50      547.26     42.38 o
   2   5  24     1182.18     1279.67     58.31 o
   3   5  24      232.46      247.85     33.16 o
   4   5  24      702.52      687.19     43.01 o
   5   5  24       53.94        0.80     35.26 o
   0   6  24      845.55      977.31    101.01 o
   1   6  24        6.91      -13.88     30.36 o
   2   6  24      574.17      554.06     46.85 o
   3   6  24       63.20       20.58     29.84 o
   4   6  24      122.20      120.30     33.30 o
   0   7  24      333.29      283.20     82.36 o
   1   7  24      474.92      489.38     47.97 o
   2   7  24      156.30       96.62     39.19 o
   1   0  25     1150.58     1212.24     37.80 o
   3   0  25     2204.08     2185.61     64.70 o
   5   0  25      289.55      324.83     75.35 o
   7   0  25      282.95      253.07     82.65 o
   0   1  25      239.35      289.76     34.08 o
   1   1  25      548.70      501.11     28.59 o
   2   1  25     1093.00     1103.62     42.57 o
   3   1  25      561.06      570.30     44.69 o
   4   1  25      203.05      209.80     26.28 o
   5   1  25      662.39      687.55     35.46 o
   6   1  25      136.44      114.32     41.08 o
   7   1  25      435.20      505.69     69.97 o
   0   2  25       69.72       57.79     24.85 o
   1   2  25      421.69      430.70     28.32 o
   2   2  25     1865.81     1883.19     44.24 o
   3   2  25       43.57       47.98     20.17 o
   4   2  25     1576.09     1537.85     40.99 o
   5   2  25      449.69      434.57     37.10 o
   6   2  25      471.28      387.13     63.31 o
   0   3  25     1823.42     1907.79     65.03 o
   1   3  25        0.94       17.49     21.86 o
   2   3  25     1538.13     1491.25     49.27 o
   3   3  25        3.27       11.25     19.16 o
   4   3  25     1406.92     1348.93     45.55 o
   5   3  25       86.17      126.92     36.50 o
   6   3  25      869.20      900.30     56.71 o
   0   4  25     3523.71     3516.05     88.57 o
   1   4  25      635.35      600.21     36.39 o
   2   4  25      366.65      364.39     33.69 o
   3   4  25      273.62      262.95     30.69 o
   4   4  25      376.23      396.02     38.17 o
   5   4  25      227.44      274.84     41.13 o
   6   4  25      941.67     1069.16     76.50 o
   0   5  25      195.80      203.24     47.05 o
   1   5  25      491.91      558.57     39.60 o
   2   5  25        9.56       55.52     31.99 o
   3   5  25      924.74      967.91     60.55 o
   4   5  25      121.16      163.03     33.42 o
   5   5  25      313.14      347.88     44.96 o
   0   6  25      175.96      181.47     54.65 o
   1   6  25      268.18      281.66     38.79 o
   2   6  25        2.05       -4.81     42.74 o
   3   6  25      268.18      268.90     36.41 o
   4   6  25       11.40      -21.47     30.50 o
   0   7  25      299.89      432.40     86.38 o
   1   7  25      229.99      295.09     51.19 o
   2   7  25       33.29       54.17     37.29 o
   0   0  26     2087.95     2099.34     68.06 o
   2   0  26     2239.79     2171.41     74.76 o
   4   0  26     4338.30     4350.02     90.07 o
   6   0  26     1624.39     1993.33    142.33 o
   0   1  26     2196.92     2192.28     57.94 o
   1   1  26      220.79      241.91     25.45 o
   2   1  26     2129.87     2242.05     51.31 o
   3   1  26      135.08      142.77     27.48 o
   4   1  26     1797.36     1810.53     68.48 o
   5   1  26      182.07      235.21     28.12 o
   6   1  26      583.96      628.36     49.72 o
   0   2  26      583.33      704.62     41.21 o
   1   2  26      353.51      346.74     29.98 o
   2   2  26      613.73      624.61     31.41 o
   3   2  26     1335.63     1211.91     61.94 o
   4   2  26      131.77      166.01     26.04 o
   5   2  26      207.92      134.82     41.34 o
   6   2  26      294.11      198.32     42.65 o
   0   3  26      106.40      123.44     37.86 o
   1   3  26      728.55      688.36     42.00 o
   2   3  26      186.83      189.73     27.93 o
   3   3  26     1049.82     1043.48     44.66 o
   4   3  26      223.22      198.02     30.58 o
   5   3  26      587.07      572.72     48.53 o
   6   3  26      162.17      187.36     43.07 o
   0   4  26      299.16      221.79     65.71 o
   1   4  26      546.10      454.89     34.07 o
   2   4  26      592.88      515.08     37.14 o
   3   4  26        9.21       65.68     24.21 o
   4   4  26      951.92     1023.31     87.67 o
   5   4  26      386.88      355.28     98.27 o
   0   5  26     1324.15     1234.13     76.12 o
   1   5  26       23.15       25.04     27.02 o
   2   5  26      794.02      743.82     48.38 o
   3   5  26       10.48        5.89     27.67 o
   4   5  26      461.61      469.15     46.65 o
   0   6  26     2153.22     2059.24     96.52 o
   1   6  26      162.59      165.02     36.75 o
   2   6  26     1468.49     1490.95     58.43 o
   3   6  26        1.41        9.35     30.43 o
   0   7  26      264.45      333.42     89.53 o
   1   0  27        8.08       11.20     51.94 o
   3   0  27      562.38      557.50     44.29 o
   5   0  27       50.48       50.40     40.24 o
   0   1  27      493.59      494.10     36.90 o
   1   1  27       50.29       51.94     22.54 o
   2   1  27     2423.68     2519.58     54.81 o
   3   1  27      145.98      163.51     28.97 o
   4   1  27      984.98     1038.33     42.22 o
   5   1  27       12.42        3.45     24.09 o
   6   1  27      180.25      155.60     42.08 o
   0   2  27     1325.31     1285.42     51.30 o
   1   2  27       74.54       34.02     23.98 o
   2   2  27     2069.24     1963.04     67.56 o
   3   2  27       19.55        7.62     22.00 o
   4   2  27     1772.77     1688.00     51.05 o
   5   2  27       12.77       20.38     33.80 o
   6   2  27     2081.61     2045.98     78.60 o
   0   3  27     3093.14     3000.20    142.62 o
   1   3  27       10.43       13.13     27.25 o
   2   3  27     1737.12     1643.19     57.48 o
   3   3  27      192.20      232.30     30.44 o
   4   3  27     1346.05     1473.75     67.54 o
   5   3  27        4.36       11.75     35.37 o
   0   4  27     1645.19     1732.51    120.24 o
   1   4  27        6.13       31.95     25.78 o
   2   4  27     1096.76     1116.08     49.59 o
   3   4  27       56.07       63.98     25.09 o
   4   4  27     1054.03     1137.96     77.90 o
   5   4  27        3.71       33.63     37.89 o
   0   5  27      375.49      403.44     76.62 o
   1   5  27        4.84      -14.88     27.05 o
   2   5  27      183.49      250.87     34.04 o
   3   5  27       35.54       34.08     36.78 o
   4   5  27      541.02      505.88     48.82 o
   0   6  27        2.29       58.54     68.58 o
   1   6  27      163.96      120.92     40.86 o
   2   6  27       25.65       -7.37     30.64 o
   0   0  28     3245.59     3131.77    113.35 o
   2   0  28     1430.06     1508.06     60.11 o
   4   0  28     2329.48     2427.87     89.39 o
   6   0  28     1814.89     1507.56    125.12 o
   0   1  28     1694.77     1804.78     57.45 o
   1   1  28       34.56       10.16     21.86 o
   2   1  28     1299.63     1430.54     46.65 o
   3   1  28      721.19      796.76     38.76 o
   4   1  28     1247.19     1212.68     51.80 o
   5   1  28        5.46      -31.30     33.95 o
   6   1  28      570.66      440.13     63.06 o
   0   2  28      281.15      380.79    134.43 o
   1   2  28       39.83       59.45     25.80 o
   2   2  28      729.10      720.65     40.12 o
   3   2  28      104.94       82.86     28.69 o
   4   2  28      326.07      290.64     34.43 o
   5   2  28       47.71       22.85     31.70 o
   0   3  28       19.51       24.68     57.97 o
   1   3  28        8.13       26.24     32.57 o
   2   3  28        6.62        8.35     25.21 o
   3   3  28      180.81      203.16     30.51 o
   4   3  28       18.13       28.43     43.50 o
   5   3  28       16.55       35.28     37.48 o
   0   4  28      496.45      323.38     74.61 o
   1   4  28        9.14        0.18     25.36 o
   2   4  28      347.20      330.64     38.50 o
   3   4  28       78.53       87.75     30.13 o
   4   4  28      528.66      546.06     51.03 o
   0   5  28     1290.28     1172.42    111.63 o
   1   5  28        0.72       24.44     35.70 o
   2   5  28     1377.89     1393.39     96.75 o
   3   5  28        2.08        5.17     26.74 o
   0   6  28      840.33      882.90    105.89 o
   1   6  28        4.02       25.93     37.91 o
   2   6  28     1668.29     1735.48     60.16 o
   1   0  29      285.53      234.63     35.36 o
   3   0  29       12.47      -23.60     35.93 o
   5   0  29        5.05      -19.16     39.78 o
   0   1  29      433.76      533.11     55.93 o
   1   1  29       57.39        0.41     23.00 o
   2   1  29      299.26      285.25     26.69 o
   3   1  29        5.64       20.33     26.71 o
   4   1  29       79.99       55.54     24.64 o
   5   1  29      144.11      126.48     48.95 o
   0   2  29     1867.59     1956.53    287.51 o
   1   2  29       17.03       15.17     25.34 o
   2   2  29     1850.03     1732.06     60.97 o
   3   2  29       67.94       90.02     29.80 o
   4   2  29     1034.63     1008.69     48.79 o
   5   2  29       60.80       64.61     33.15 o
   0   3  29     2612.36     2772.06    145.46 o
   1   3  29        0.23        6.11     29.70 o
   2   3  29     3005.59     3205.02     69.86 o
   3   3  29      143.72      123.99     36.63 o
   4   3  29     2547.81     2499.60     81.83 o
   5   3  29       81.63       80.13     39.69 o
   0   4  29     1121.05      970.42    100.44 o
   1   4  29      129.35      100.74     46.87 o
   2   4  29     1013.88      977.02     48.52 o
   3   4  29       14.55        8.07     28.84 o
   4   4  29     1319.69     1330.33     67.98 o
   0   5  29      266.54      309.32     82.65 o
   1   5  29       25.41       22.56     37.36 o
   2   5  29       63.04       76.61     35.62 o
   3   5  29      218.85      210.79     36.26 o
   0   0  30     2575.77     2554.86    140.61 o
   2   0  30      979.15      947.37     53.66 o
   4   0  30     1095.71     1190.39     74.15 o
   0   1  30     1379.21     1417.01     57.71 o
   1   1  30      381.71      390.32     41.74 o
   2   1  30      697.04      729.09     34.60 o
   3   1  30      313.44      315.53     32.82 o
   4   1  30      864.83      853.14     78.19 o
   5   1  30      445.61      461.35     47.81 o
   0   2  30      233.85      261.86     49.72 o
   1   2  30      673.45      687.00     52.59 o
   2   2  30      626.99      709.53     51.75 o
   3   2  30      340.29      381.69     37.24 o
   4   2  30      349.22      331.16     37.17 o
   5   2  30      116.07       83.26     34.96 o
   0   3  30       52.44        6.60     63.42 o
   1   3  30      364.70      375.08     56.98 o
   2   3  30      155.43      162.55     51.36 o
   3   3  30      215.85      178.72     38.80 o
   4   3  30        2.30      -19.23     35.91 o
   0   4  30      479.07      524.22     85.80 o
   1   4  30      227.74      152.63     51.52 o
   2   4  30      383.71      415.06     54.00 o
   3   4  30      188.47      176.11     43.00 o
   0   5  30      787.07      923.93    111.34 o
   1   5  30       50.21       91.89     50.63 o
   2   5  30     1517.36     1450.72     58.99 o
   1   0  31     1036.10     1081.02     55.56 o
   3   0  31      764.46      903.26     74.80 o
   0   1  31      272.74      236.07     50.45 o
   1   1  31      543.89      492.43     55.39 o
   2   1  31      342.74      390.92     33.49 o
   3   1  31      462.54      431.56     34.35 o
   4   1  31      159.70      193.03     31.38 o
   0   2  31      679.40      698.50    186.22 o
   1   2  31      152.21      163.63     39.43 o
   2   2  31      954.13      854.41     45.83 o
   3   2  31       75.38      114.15     31.31 o
   4   2  31      227.90      211.80     32.13 o
   0   3  31      901.71      845.31     97.28 o
   1   3  31       39.42       16.05     44.18 o
   2   3  31      611.20      553.12     47.69 o
   3   3  31       22.76       35.02     35.74 o
   0   4  31     1209.80      939.43    103.02 o
   1   4  31      429.84      426.51    113.05 o
   2   4  31      409.67      422.12     46.15 o
   3   4  31       52.74       66.96     38.37 o
   0   5  31      112.68      119.09     78.63 o
   0   0  32     1075.65      981.90    104.17 o
   2   0  32      673.55      709.05     60.40 o
   4   0  32      467.99      460.63     58.40 o
   0   1  32      846.22      714.42     73.45 o
   1   1  32      491.13      520.70     50.66 o
   2   1  32      411.49      441.23     31.50 o
   3   1  32      383.71      361.92     34.20 o
   4   1  32      625.01      669.80     41.51 o
   0   2  32      361.62      395.98     83.51 o
   1   2  32     1633.71     1593.47    108.59 o
   2   2  32      180.39      136.54     31.92 o
   3   2  32      753.48      780.65     46.80 o
   0   3  32      156.12      132.58     69.73 o
   1   3  32     1102.61     1261.77     88.37 o
   2   3  32       14.18       16.03     34.71 o
   3   3  32     1143.69     1229.14     66.46 o
   0   4  32     1395.89     1367.52    125.12 o
   1   4  32       78.79       46.12     51.37 o
   2   4  32      201.30      131.47     55.75 o
   1   0  33     3130.52     3629.19    120.95 o
   3   0  33     1085.84     1193.74     64.95 o
   0   1  33       43.24        6.40     59.69 o
   1   1  33     1184.51     1417.10     52.90 o
   2   1  33       52.55       43.48     26.97 o
   3   1  33     1084.16     1013.34     56.20 o
   0   2  33      900.06      867.12    105.89 o
   1   2  33       13.80       59.39     38.45 o
   2   2  33      281.74      270.12     40.63 o
   3   2  33      480.50      577.13     39.97 o
   0   3  33      154.56      156.94     78.34 o
   1   3  33       39.06       31.73     48.75 o
   2   3  33      162.06      160.26     55.19 o
   0   0  34     3158.17     3646.07    172.72 o
   2   0  34       35.56       44.01     37.82 o
   0   1  34      143.31      161.02     53.66 o
   1   1  34      519.39      614.03     48.08 o
   2   1  34       37.92       35.61     27.97 o
   0   2  34     1066.76     1217.18    118.52 o
   1   2  34      565.72      485.71     64.95 o
   2   2  34       14.04       57.58     33.94 o
   0   3  34       92.92       49.64     72.89 o
   1   0  35      200.97      216.73     92.39 o
   0   1  35       24.95       39.78     50.48 o
   1   1  35     1259.05     1380.81     64.26 o
